# Supplementary material for: RNA-Seq Analysis Reveals Potential Genes Involved in Plant Growth Regulator-Induced Ovary Development in Male Kiwifruit (Actinidia eriantha)
Source: Plants (Basel). 2025 Feb 25;14(5):703. doi: 10.3390/plants14050703 (PMC11902103; doi:10.3390/plants14050703)
Supplement: Supplementary file 1 [file plants-14-00703-s001.zip › Table S1.xlsx]

## Sheet: Sheet1
Table S1 Sequencing data statistics
Samples	Clean reads	Clean bases	GC Content	%≥Q30
Con1	23652847	7060262050	0.469	0.9321
Con2	23588258	7036364882	0.4685	0.9341
Con3	21727028	6468308068	0.4686	0.9351
Fem1	20802221	6209595236	0.4656	0.9366
Fem2	20981645	6268876668	0.4635	0.9374
Fem3	20263420	6054443186	0.466	0.9287
PT1	21137385	6310751372	0.4665	0.9357
PT2	21251039	6352513452	0.4676	0.9362
PT3	23984166	7158447414	0.4681	0.934
