# Supplementary material for: RNA-Seq Analysis Reveals Potential Genes Involved in Plant Growth Regulator-Induced Ovary Development in Male Kiwifruit (Actinidia eriantha)
Source: Plants (Basel). 2025 Feb 25;14(5):703. doi: 10.3390/plants14050703 (PMC11902103; doi:10.3390/plants14050703)
Supplement: Supplementary file 1 [file plants-14-00703-s001.zip › Table S2.xlsx]

## Sheet: tf_classification
Table S2 Unigenes predicted to encode transcription factors (TFs)
TF_ID	TF Family	Type
Actinidia_chinensis_newGene_6109	Alfin-like	TF
gene-CEY00_Acc01569	Alfin-like	TF
gene-CEY00_Acc01790	Alfin-like	TF
gene-CEY00_Acc02833	Alfin-like	TF
gene-CEY00_Acc06656	Alfin-like	TF
gene-CEY00_Acc10717	Alfin-like	TF
gene-CEY00_Acc10942	Alfin-like	TF
gene-CEY00_Acc12978	Alfin-like	TF
gene-CEY00_Acc16027	Alfin-like	TF
gene-CEY00_Acc17672	Alfin-like	TF
gene-CEY00_Acc23362	Alfin-like	TF
gene-CEY00_Acc24283	Alfin-like	TF
gene-CEY00_Acc28225	Alfin-like	TF
gene-CEY00_Acc00396	AP2/ERF-AP2	TF
gene-CEY00_Acc01179	AP2/ERF-AP2	TF
gene-CEY00_Acc04099	AP2/ERF-AP2	TF
gene-CEY00_Acc04805	AP2/ERF-AP2	TF
gene-CEY00_Acc05732	AP2/ERF-AP2	TF
gene-CEY00_Acc06022	AP2/ERF-AP2	TF
gene-CEY00_Acc06310	AP2/ERF-AP2	TF
gene-CEY00_Acc08507	AP2/ERF-AP2	TF
gene-CEY00_Acc08553	AP2/ERF-AP2	TF
gene-CEY00_Acc10093	AP2/ERF-AP2	TF
gene-CEY00_Acc10249	AP2/ERF-AP2	TF
gene-CEY00_Acc10314	AP2/ERF-AP2	TF
gene-CEY00_Acc10517	AP2/ERF-AP2	TF
gene-CEY00_Acc14914	AP2/ERF-AP2	TF
gene-CEY00_Acc17931	AP2/ERF-AP2	TF
gene-CEY00_Acc18964	AP2/ERF-AP2	TF
gene-CEY00_Acc20127	AP2/ERF-AP2	TF
gene-CEY00_Acc22130	AP2/ERF-AP2	TF
gene-CEY00_Acc22335	AP2/ERF-AP2	TF
gene-CEY00_Acc23838	AP2/ERF-AP2	TF
gene-CEY00_Acc24723	AP2/ERF-AP2	TF
gene-CEY00_Acc25915	AP2/ERF-AP2	TF
gene-CEY00_Acc26875	AP2/ERF-AP2	TF
gene-CEY00_Acc26876	AP2/ERF-AP2	TF
gene-CEY00_Acc27518	AP2/ERF-AP2	TF
gene-CEY00_Acc29574	AP2/ERF-AP2	TF
gene-CEY00_Acc30199	AP2/ERF-AP2	TF
gene-CEY00_Acc30411	AP2/ERF-AP2	TF
gene-CEY00_Acc30994	AP2/ERF-AP2	TF
gene-CEY00_Acc32262	AP2/ERF-AP2	TF
gene-CEY00_Acc32470	AP2/ERF-AP2	TF
gene-CEY00_Acc33012	AP2/ERF-AP2	TF
Actinidia_chinensis_newGene_2688	AP2/ERF-ERF	TF
gene-CEY00_Acc00052	AP2/ERF-ERF	TF
gene-CEY00_Acc00171	AP2/ERF-ERF	TF
gene-CEY00_Acc00314	AP2/ERF-ERF	TF
gene-CEY00_Acc00442	AP2/ERF-ERF	TF
gene-CEY00_Acc00510	AP2/ERF-ERF	TF
gene-CEY00_Acc00576	AP2/ERF-ERF	TF
gene-CEY00_Acc00583	AP2/ERF-ERF	TF
gene-CEY00_Acc00910	AP2/ERF-ERF	TF
gene-CEY00_Acc01223	AP2/ERF-ERF	TF
gene-CEY00_Acc01362	AP2/ERF-ERF	TF
gene-CEY00_Acc01436	AP2/ERF-ERF	TF
gene-CEY00_Acc01480	AP2/ERF-ERF	TF
gene-CEY00_Acc01481	AP2/ERF-ERF	TF
gene-CEY00_Acc01538	AP2/ERF-ERF	TF
gene-CEY00_Acc01553	AP2/ERF-ERF	TF
gene-CEY00_Acc02069	AP2/ERF-ERF	TF
gene-CEY00_Acc02070	AP2/ERF-ERF	TF
gene-CEY00_Acc02101	AP2/ERF-ERF	TF
gene-CEY00_Acc02324	AP2/ERF-ERF	TF
gene-CEY00_Acc02644	AP2/ERF-ERF	TF
gene-CEY00_Acc02702	AP2/ERF-ERF	TF
gene-CEY00_Acc02741	AP2/ERF-ERF	TF
gene-CEY00_Acc02742	AP2/ERF-ERF	TF
gene-CEY00_Acc02810	AP2/ERF-ERF	TF
gene-CEY00_Acc02823	AP2/ERF-ERF	TF
gene-CEY00_Acc03378	AP2/ERF-ERF	TF
gene-CEY00_Acc03503	AP2/ERF-ERF	TF
gene-CEY00_Acc03580	AP2/ERF-ERF	TF
gene-CEY00_Acc03600	AP2/ERF-ERF	TF
gene-CEY00_Acc03601	AP2/ERF-ERF	TF
gene-CEY00_Acc03602	AP2/ERF-ERF	TF
gene-CEY00_Acc03828	AP2/ERF-ERF	TF
gene-CEY00_Acc04072	AP2/ERF-ERF	TF
gene-CEY00_Acc04170	AP2/ERF-ERF	TF
gene-CEY00_Acc04171	AP2/ERF-ERF	TF
gene-CEY00_Acc04172	AP2/ERF-ERF	TF
gene-CEY00_Acc04357	AP2/ERF-ERF	TF
gene-CEY00_Acc04599	AP2/ERF-ERF	TF
gene-CEY00_Acc04742	AP2/ERF-ERF	TF
gene-CEY00_Acc04926	AP2/ERF-ERF	TF
gene-CEY00_Acc04970	AP2/ERF-ERF	TF
gene-CEY00_Acc05083	AP2/ERF-ERF	TF
gene-CEY00_Acc05146	AP2/ERF-ERF	TF
gene-CEY00_Acc05162	AP2/ERF-ERF	TF
gene-CEY00_Acc05355	AP2/ERF-ERF	TF
gene-CEY00_Acc05356	AP2/ERF-ERF	TF
gene-CEY00_Acc05514	AP2/ERF-ERF	TF
gene-CEY00_Acc05756	AP2/ERF-ERF	TF
gene-CEY00_Acc06020	AP2/ERF-ERF	TF
gene-CEY00_Acc06213	AP2/ERF-ERF	TF
gene-CEY00_Acc06849	AP2/ERF-ERF	TF
gene-CEY00_Acc06953	AP2/ERF-ERF	TF
gene-CEY00_Acc07390	AP2/ERF-ERF	TF
gene-CEY00_Acc07680	AP2/ERF-ERF	TF
gene-CEY00_Acc07912	AP2/ERF-ERF	TF
gene-CEY00_Acc07913	AP2/ERF-ERF	TF
gene-CEY00_Acc08097	AP2/ERF-ERF	TF
gene-CEY00_Acc08308	AP2/ERF-ERF	TF
gene-CEY00_Acc08353	AP2/ERF-ERF	TF
gene-CEY00_Acc08432	AP2/ERF-ERF	TF
gene-CEY00_Acc08705	AP2/ERF-ERF	TF
gene-CEY00_Acc08831	AP2/ERF-ERF	TF
gene-CEY00_Acc08995	AP2/ERF-ERF	TF
gene-CEY00_Acc09193	AP2/ERF-ERF	TF
gene-CEY00_Acc09519	AP2/ERF-ERF	TF
gene-CEY00_Acc09540	AP2/ERF-ERF	TF
gene-CEY00_Acc09776	AP2/ERF-ERF	TF
gene-CEY00_Acc09890	AP2/ERF-ERF	TF
gene-CEY00_Acc10313	AP2/ERF-ERF	TF
gene-CEY00_Acc10328	AP2/ERF-ERF	TF
gene-CEY00_Acc10329	AP2/ERF-ERF	TF
gene-CEY00_Acc10557	AP2/ERF-ERF	TF
gene-CEY00_Acc11433	AP2/ERF-ERF	TF
gene-CEY00_Acc11509	AP2/ERF-ERF	TF
gene-CEY00_Acc11606	AP2/ERF-ERF	TF
gene-CEY00_Acc11780	AP2/ERF-ERF	TF
gene-CEY00_Acc12235	AP2/ERF-ERF	TF
gene-CEY00_Acc12340	AP2/ERF-ERF	TF
gene-CEY00_Acc12426	AP2/ERF-ERF	TF
gene-CEY00_Acc12427	AP2/ERF-ERF	TF
gene-CEY00_Acc12510	AP2/ERF-ERF	TF
gene-CEY00_Acc12549	AP2/ERF-ERF	TF
gene-CEY00_Acc12639	AP2/ERF-ERF	TF
gene-CEY00_Acc12704	AP2/ERF-ERF	TF
gene-CEY00_Acc12843	AP2/ERF-ERF	TF
gene-CEY00_Acc12935	AP2/ERF-ERF	TF
gene-CEY00_Acc13065	AP2/ERF-ERF	TF
gene-CEY00_Acc13452	AP2/ERF-ERF	TF
gene-CEY00_Acc13617	AP2/ERF-ERF	TF
gene-CEY00_Acc13812	AP2/ERF-ERF	TF
gene-CEY00_Acc13816	AP2/ERF-ERF	TF
gene-CEY00_Acc13857	AP2/ERF-ERF	TF
gene-CEY00_Acc14374	AP2/ERF-ERF	TF
gene-CEY00_Acc14589	AP2/ERF-ERF	TF
gene-CEY00_Acc14624	AP2/ERF-ERF	TF
gene-CEY00_Acc14625	AP2/ERF-ERF	TF
gene-CEY00_Acc15139	AP2/ERF-ERF	TF
gene-CEY00_Acc15265	AP2/ERF-ERF	TF
gene-CEY00_Acc15430	AP2/ERF-ERF	TF
gene-CEY00_Acc15469	AP2/ERF-ERF	TF
gene-CEY00_Acc15592	AP2/ERF-ERF	TF
gene-CEY00_Acc15612	AP2/ERF-ERF	TF
gene-CEY00_Acc15718	AP2/ERF-ERF	TF
gene-CEY00_Acc15719	AP2/ERF-ERF	TF
gene-CEY00_Acc15720	AP2/ERF-ERF	TF
gene-CEY00_Acc15721	AP2/ERF-ERF	TF
gene-CEY00_Acc15722	AP2/ERF-ERF	TF
gene-CEY00_Acc15723	AP2/ERF-ERF	TF
gene-CEY00_Acc15825	AP2/ERF-ERF	TF
gene-CEY00_Acc15849	AP2/ERF-ERF	TF
gene-CEY00_Acc15850	AP2/ERF-ERF	TF
gene-CEY00_Acc15851	AP2/ERF-ERF	TF
gene-CEY00_Acc15852	AP2/ERF-ERF	TF
gene-CEY00_Acc15853	AP2/ERF-ERF	TF
gene-CEY00_Acc16115	AP2/ERF-ERF	TF
gene-CEY00_Acc16130	AP2/ERF-ERF	TF
gene-CEY00_Acc16292	AP2/ERF-ERF	TF
gene-CEY00_Acc16297	AP2/ERF-ERF	TF
gene-CEY00_Acc16390	AP2/ERF-ERF	TF
gene-CEY00_Acc16586	AP2/ERF-ERF	TF
gene-CEY00_Acc16667	AP2/ERF-ERF	TF
gene-CEY00_Acc16721	AP2/ERF-ERF	TF
gene-CEY00_Acc16722	AP2/ERF-ERF	TF
gene-CEY00_Acc16768	AP2/ERF-ERF	TF
gene-CEY00_Acc16918	AP2/ERF-ERF	TF
gene-CEY00_Acc17293	AP2/ERF-ERF	TF
gene-CEY00_Acc17315	AP2/ERF-ERF	TF
gene-CEY00_Acc17630	AP2/ERF-ERF	TF
gene-CEY00_Acc17756	AP2/ERF-ERF	TF
gene-CEY00_Acc17850	AP2/ERF-ERF	TF
gene-CEY00_Acc17893	AP2/ERF-ERF	TF
gene-CEY00_Acc17899	AP2/ERF-ERF	TF
gene-CEY00_Acc17964	AP2/ERF-ERF	TF
gene-CEY00_Acc18195	AP2/ERF-ERF	TF
gene-CEY00_Acc18963	AP2/ERF-ERF	TF
gene-CEY00_Acc19482	AP2/ERF-ERF	TF
gene-CEY00_Acc19767	AP2/ERF-ERF	TF
gene-CEY00_Acc19804	AP2/ERF-ERF	TF
gene-CEY00_Acc19849	AP2/ERF-ERF	TF
gene-CEY00_Acc19873	AP2/ERF-ERF	TF
gene-CEY00_Acc19972	AP2/ERF-ERF	TF
gene-CEY00_Acc20076	AP2/ERF-ERF	TF
gene-CEY00_Acc20279	AP2/ERF-ERF	TF
gene-CEY00_Acc20657	AP2/ERF-ERF	TF
gene-CEY00_Acc20659	AP2/ERF-ERF	TF
gene-CEY00_Acc20680	AP2/ERF-ERF	TF
gene-CEY00_Acc20681	AP2/ERF-ERF	TF
gene-CEY00_Acc20869	AP2/ERF-ERF	TF
gene-CEY00_Acc21125	AP2/ERF-ERF	TF
gene-CEY00_Acc21529	AP2/ERF-ERF	TF
gene-CEY00_Acc21610	AP2/ERF-ERF	TF
gene-CEY00_Acc21611	AP2/ERF-ERF	TF
gene-CEY00_Acc21612	AP2/ERF-ERF	TF
gene-CEY00_Acc21722	AP2/ERF-ERF	TF
gene-CEY00_Acc21868	AP2/ERF-ERF	TF
gene-CEY00_Acc22212	AP2/ERF-ERF	TF
gene-CEY00_Acc22358	AP2/ERF-ERF	TF
gene-CEY00_Acc22453	AP2/ERF-ERF	TF
gene-CEY00_Acc22483	AP2/ERF-ERF	TF
gene-CEY00_Acc22562	AP2/ERF-ERF	TF
gene-CEY00_Acc23156	AP2/ERF-ERF	TF
gene-CEY00_Acc23272	AP2/ERF-ERF	TF
gene-CEY00_Acc23405	AP2/ERF-ERF	TF
gene-CEY00_Acc23610	AP2/ERF-ERF	TF
gene-CEY00_Acc23763	AP2/ERF-ERF	TF
gene-CEY00_Acc23959	AP2/ERF-ERF	TF
gene-CEY00_Acc24014	AP2/ERF-ERF	TF
gene-CEY00_Acc24126	AP2/ERF-ERF	TF
gene-CEY00_Acc24375	AP2/ERF-ERF	TF
gene-CEY00_Acc24592	AP2/ERF-ERF	TF
gene-CEY00_Acc24733	AP2/ERF-ERF	TF
gene-CEY00_Acc24734	AP2/ERF-ERF	TF
gene-CEY00_Acc25113	AP2/ERF-ERF	TF
gene-CEY00_Acc25114	AP2/ERF-ERF	TF
gene-CEY00_Acc25339	AP2/ERF-ERF	TF
gene-CEY00_Acc25340	AP2/ERF-ERF	TF
gene-CEY00_Acc25492	AP2/ERF-ERF	TF
gene-CEY00_Acc25619	AP2/ERF-ERF	TF
gene-CEY00_Acc25620	AP2/ERF-ERF	TF
gene-CEY00_Acc25765	AP2/ERF-ERF	TF
gene-CEY00_Acc26239	AP2/ERF-ERF	TF
gene-CEY00_Acc26317	AP2/ERF-ERF	TF
gene-CEY00_Acc26423	AP2/ERF-ERF	TF
gene-CEY00_Acc26857	AP2/ERF-ERF	TF
gene-CEY00_Acc26999	AP2/ERF-ERF	TF
gene-CEY00_Acc27023	AP2/ERF-ERF	TF
gene-CEY00_Acc27185	AP2/ERF-ERF	TF
gene-CEY00_Acc27231	AP2/ERF-ERF	TF
gene-CEY00_Acc27393	AP2/ERF-ERF	TF
gene-CEY00_Acc27423	AP2/ERF-ERF	TF
gene-CEY00_Acc27484	AP2/ERF-ERF	TF
gene-CEY00_Acc27485	AP2/ERF-ERF	TF
gene-CEY00_Acc27486	AP2/ERF-ERF	TF
gene-CEY00_Acc27649	AP2/ERF-ERF	TF
gene-CEY00_Acc27909	AP2/ERF-ERF	TF
gene-CEY00_Acc27910	AP2/ERF-ERF	TF
gene-CEY00_Acc27911	AP2/ERF-ERF	TF
gene-CEY00_Acc27912	AP2/ERF-ERF	TF
gene-CEY00_Acc27929	AP2/ERF-ERF	TF
gene-CEY00_Acc28015	AP2/ERF-ERF	TF
gene-CEY00_Acc28077	AP2/ERF-ERF	TF
gene-CEY00_Acc28513	AP2/ERF-ERF	TF
gene-CEY00_Acc28608	AP2/ERF-ERF	TF
gene-CEY00_Acc28734	AP2/ERF-ERF	TF
gene-CEY00_Acc28784	AP2/ERF-ERF	TF
gene-CEY00_Acc28797	AP2/ERF-ERF	TF
gene-CEY00_Acc28866	AP2/ERF-ERF	TF
gene-CEY00_Acc28945	AP2/ERF-ERF	TF
gene-CEY00_Acc28946	AP2/ERF-ERF	TF
gene-CEY00_Acc29130	AP2/ERF-ERF	TF
gene-CEY00_Acc29209	AP2/ERF-ERF	TF
gene-CEY00_Acc29407	AP2/ERF-ERF	TF
gene-CEY00_Acc29541	AP2/ERF-ERF	TF
gene-CEY00_Acc29547	AP2/ERF-ERF	TF
gene-CEY00_Acc29606	AP2/ERF-ERF	TF
gene-CEY00_Acc29730	AP2/ERF-ERF	TF
gene-CEY00_Acc30466	AP2/ERF-ERF	TF
gene-CEY00_Acc30740	AP2/ERF-ERF	TF
gene-CEY00_Acc30992	AP2/ERF-ERF	TF
gene-CEY00_Acc31301	AP2/ERF-ERF	TF
gene-CEY00_Acc31302	AP2/ERF-ERF	TF
gene-CEY00_Acc31415	AP2/ERF-ERF	TF
gene-CEY00_Acc31880	AP2/ERF-ERF	TF
gene-CEY00_Acc31961	AP2/ERF-ERF	TF
gene-CEY00_Acc32131	AP2/ERF-ERF	TF
gene-CEY00_Acc32316	AP2/ERF-ERF	TF
gene-CEY00_Acc32536	AP2/ERF-ERF	TF
gene-CEY00_Acc32798	AP2/ERF-ERF	TF
gene-CEY00_Acc32910	AP2/ERF-ERF	TF
gene-CEY00_Acc32959	AP2/ERF-ERF	TF
gene-CEY00_Acc33609	AP2/ERF-ERF	TF
gene-CEY00_Acc33755	AP2/ERF-ERF	TF
gene-CEY00_Acc33766	AP2/ERF-ERF	TF
gene-CEY00_Acc33768	AP2/ERF-ERF	TF
gene-CEY00_Acc33770	AP2/ERF-ERF	TF
gene-CEY00_Acc33771	AP2/ERF-ERF	TF
gene-CEY00_Acc33772	AP2/ERF-ERF	TF
gene-CEY00_Acc33773	AP2/ERF-ERF	TF
gene-CEY00_Acc33774	AP2/ERF-ERF	TF
gene-CEY00_Acc33775	AP2/ERF-ERF	TF
gene-CEY00_Acc14027	AP2/ERF-RAV	TF
gene-CEY00_Acc24703	AP2/ERF-RAV	TF
gene-CEY00_Acc28540	AP2/ERF-RAV	TF
gene-CEY00_Acc31275	AP2/ERF-RAV	TF
gene-CEY00_Acc33767	AP2/ERF-RAV	TF
gene-CEY00_Acc00173	ARID	TR
gene-CEY00_Acc07198	ARID	TR
gene-CEY00_Acc07617	ARID	TR
gene-CEY00_Acc08834	ARID	TR
gene-CEY00_Acc10884	ARID	TR
gene-CEY00_Acc11933	ARID	TR
gene-CEY00_Acc11975	ARID	TR
gene-CEY00_Acc12844	ARID	TR
gene-CEY00_Acc15665	ARID	TR
gene-CEY00_Acc15687	ARID	TR
gene-CEY00_Acc17626	ARID	TR
gene-CEY00_Acc20009	ARID	TR
gene-CEY00_Acc20031	ARID	TR
gene-CEY00_Acc21462	ARID	TR
gene-CEY00_Acc23452	ARID	TR
gene-CEY00_Acc23519	ARID	TR
gene-CEY00_Acc25995	ARID	TR
Actinidia_chinensis_newGene_6057	AUX/IAA	TR
Actinidia_chinensis_newGene_6057	AUX/IAA	TR
Actinidia_chinensis_newGene_8187	AUX/IAA	TR
gene-CEY00_Acc00635	AUX/IAA	TR
gene-CEY00_Acc00652	AUX/IAA	TR
gene-CEY00_Acc04212	AUX/IAA	TR
gene-CEY00_Acc04213	AUX/IAA	TR
gene-CEY00_Acc04835	AUX/IAA	TR
gene-CEY00_Acc05926	AUX/IAA	TR
gene-CEY00_Acc07614	AUX/IAA	TR
gene-CEY00_Acc09897	AUX/IAA	TR
gene-CEY00_Acc09976	AUX/IAA	TR
gene-CEY00_Acc12112	AUX/IAA	TR
gene-CEY00_Acc12589	AUX/IAA	TR
gene-CEY00_Acc12590	AUX/IAA	TR
gene-CEY00_Acc12631	AUX/IAA	TR
gene-CEY00_Acc12686	AUX/IAA	TR
gene-CEY00_Acc13075	AUX/IAA	TR
gene-CEY00_Acc13467	AUX/IAA	TR
gene-CEY00_Acc13468	AUX/IAA	TR
gene-CEY00_Acc14672	AUX/IAA	TR
gene-CEY00_Acc15149	AUX/IAA	TR
gene-CEY00_Acc15150	AUX/IAA	TR
gene-CEY00_Acc16400	AUX/IAA	TR
gene-CEY00_Acc17739	AUX/IAA	TR
gene-CEY00_Acc17764	AUX/IAA	TR
gene-CEY00_Acc17843	AUX/IAA	TR
gene-CEY00_Acc17844	AUX/IAA	TR
gene-CEY00_Acc19500	AUX/IAA	TR
gene-CEY00_Acc20128	AUX/IAA	TR
gene-CEY00_Acc22239	AUX/IAA	TR
gene-CEY00_Acc22269	AUX/IAA	TR
gene-CEY00_Acc22279	AUX/IAA	TR
gene-CEY00_Acc22474	AUX/IAA	TR
gene-CEY00_Acc22763	AUX/IAA	TR
gene-CEY00_Acc22764	AUX/IAA	TR
gene-CEY00_Acc23260	AUX/IAA	TR
gene-CEY00_Acc23867	AUX/IAA	TR
gene-CEY00_Acc25587	AUX/IAA	TR
gene-CEY00_Acc25588	AUX/IAA	TR
gene-CEY00_Acc25589	AUX/IAA	TR
gene-CEY00_Acc25646	AUX/IAA	TR
gene-CEY00_Acc25647	AUX/IAA	TR
gene-CEY00_Acc26898	AUX/IAA	TR
gene-CEY00_Acc26927	AUX/IAA	TR
gene-CEY00_Acc26940	AUX/IAA	TR
gene-CEY00_Acc27381	AUX/IAA	TR
gene-CEY00_Acc27382	AUX/IAA	TR
gene-CEY00_Acc28473	AUX/IAA	TR
gene-CEY00_Acc28473	AUX/IAA	TR
gene-CEY00_Acc29936	AUX/IAA	TR
gene-CEY00_Acc30896	AUX/IAA	TR
gene-CEY00_Acc31335	AUX/IAA	TR
gene-CEY00_Acc31741	AUX/IAA	TR
gene-CEY00_Acc32030	AUX/IAA	TR
Actinidia_chinensis_newGene_3155	B3	TF
Actinidia_chinensis_newGene_6027	B3	TF
gene-CEY00_Acc00082	B3	TF
gene-CEY00_Acc00952	B3	TF
gene-CEY00_Acc02522	B3	TF
gene-CEY00_Acc04392	B3	TF
gene-CEY00_Acc04681	B3	TF
gene-CEY00_Acc06040	B3	TF
gene-CEY00_Acc06961	B3	TF
gene-CEY00_Acc06967	B3	TF
gene-CEY00_Acc06994	B3	TF
gene-CEY00_Acc06995	B3	TF
gene-CEY00_Acc07360	B3	TF
gene-CEY00_Acc07361	B3	TF
gene-CEY00_Acc07384	B3	TF
gene-CEY00_Acc07385	B3	TF
gene-CEY00_Acc07723	B3	TF
gene-CEY00_Acc08002	B3	TF
gene-CEY00_Acc08733	B3	TF
gene-CEY00_Acc09600	B3	TF
gene-CEY00_Acc11197	B3	TF
gene-CEY00_Acc11216	B3	TF
gene-CEY00_Acc11217	B3	TF
gene-CEY00_Acc11218	B3	TF
gene-CEY00_Acc11738	B3	TF
gene-CEY00_Acc11808	B3	TF
gene-CEY00_Acc13389	B3	TF
gene-CEY00_Acc14685	B3	TF
gene-CEY00_Acc14717	B3	TF
gene-CEY00_Acc14718	B3	TF
gene-CEY00_Acc14719	B3	TF
gene-CEY00_Acc14720	B3	TF
gene-CEY00_Acc14721	B3	TF
gene-CEY00_Acc14791	B3	TF
gene-CEY00_Acc15496	B3	TF
gene-CEY00_Acc16580	B3	TF
gene-CEY00_Acc16952	B3	TF
gene-CEY00_Acc17380	B3	TF
gene-CEY00_Acc18064	B3	TF
gene-CEY00_Acc20119	B3	TF
gene-CEY00_Acc20613	B3	TF
gene-CEY00_Acc20895	B3	TF
gene-CEY00_Acc20990	B3	TF
gene-CEY00_Acc21688	B3	TF
gene-CEY00_Acc22401	B3	TF
gene-CEY00_Acc23701	B3	TF
gene-CEY00_Acc25075	B3	TF
gene-CEY00_Acc25656	B3	TF
gene-CEY00_Acc25687	B3	TF
gene-CEY00_Acc25689	B3	TF
gene-CEY00_Acc25691	B3	TF
gene-CEY00_Acc25760	B3	TF
gene-CEY00_Acc25769	B3	TF
gene-CEY00_Acc26386	B3	TF
gene-CEY00_Acc29698	B3	TF
gene-CEY00_Acc31015	B3	TF
gene-CEY00_Acc31041	B3	TF
gene-CEY00_Acc31950	B3	TF
gene-CEY00_Acc33769	B3	TF
gene-CEY00_Acc00874	B3-ARF	TF
gene-CEY00_Acc01134	B3-ARF	TF
gene-CEY00_Acc04567	B3-ARF	TF
gene-CEY00_Acc05310	B3-ARF	TF
gene-CEY00_Acc06528	B3-ARF	TF
gene-CEY00_Acc06668	B3-ARF	TF
gene-CEY00_Acc07566	B3-ARF	TF
gene-CEY00_Acc08485	B3-ARF	TF
gene-CEY00_Acc08534	B3-ARF	TF
gene-CEY00_Acc09765	B3-ARF	TF
gene-CEY00_Acc10474	B3-ARF	TF
gene-CEY00_Acc11482	B3-ARF	TF
gene-CEY00_Acc12325	B3-ARF	TF
gene-CEY00_Acc12933	B3-ARF	TF
gene-CEY00_Acc15218	B3-ARF	TF
gene-CEY00_Acc15563	B3-ARF	TF
gene-CEY00_Acc17976	B3-ARF	TF
gene-CEY00_Acc20673	B3-ARF	TF
gene-CEY00_Acc20780	B3-ARF	TF
gene-CEY00_Acc21018	B3-ARF	TF
gene-CEY00_Acc21307	B3-ARF	TF
gene-CEY00_Acc22108	B3-ARF	TF
gene-CEY00_Acc22947	B3-ARF	TF
gene-CEY00_Acc23407	B3-ARF	TF
gene-CEY00_Acc23580	B3-ARF	TF
gene-CEY00_Acc24112	B3-ARF	TF
gene-CEY00_Acc24323	B3-ARF	TF
gene-CEY00_Acc24765	B3-ARF	TF
gene-CEY00_Acc25125	B3-ARF	TF
gene-CEY00_Acc25233	B3-ARF	TF
gene-CEY00_Acc25537	B3-ARF	TF
gene-CEY00_Acc26853	B3-ARF	TF
gene-CEY00_Acc27607	B3-ARF	TF
gene-CEY00_Acc28770	B3-ARF	TF
gene-CEY00_Acc29618	B3-ARF	TF
gene-CEY00_Acc30158	B3-ARF	TF
gene-CEY00_Acc30159	B3-ARF	TF
gene-CEY00_Acc30181	B3-ARF	TF
gene-CEY00_Acc32215	B3-ARF	TF
gene-CEY00_Acc32235	B3-ARF	TF
gene-CEY00_Acc33209	B3-ARF	TF
gene-CEY00_Acc33626	B3-ARF	TF
gene-CEY00_Acc01060	BBR-BPC	TF
gene-CEY00_Acc04579	BBR-BPC	TF
gene-CEY00_Acc05201	BBR-BPC	TF
gene-CEY00_Acc07100	BBR-BPC	TF
gene-CEY00_Acc07289	BBR-BPC	TF
gene-CEY00_Acc10404	BBR-BPC	TF
gene-CEY00_Acc10761	BBR-BPC	TF
gene-CEY00_Acc11145	BBR-BPC	TF
gene-CEY00_Acc11863	BBR-BPC	TF
gene-CEY00_Acc12711	BBR-BPC	TF
gene-CEY00_Acc18734	BBR-BPC	TF
gene-CEY00_Acc22568	BBR-BPC	TF
gene-CEY00_Acc22725	BBR-BPC	TF
gene-CEY00_Acc23587	BBR-BPC	TF
gene-CEY00_Acc24463	BBR-BPC	TF
gene-CEY00_Acc29044	BBR-BPC	TF
gene-CEY00_Acc29333	BBR-BPC	TF
gene-CEY00_Acc00966	BES1	TF
gene-CEY00_Acc06516	BES1	TF
gene-CEY00_Acc09124	BES1	TF
gene-CEY00_Acc10430	BES1	TF
gene-CEY00_Acc11819	BES1	TF
gene-CEY00_Acc12003	BES1	TF
gene-CEY00_Acc19239	BES1	TF
gene-CEY00_Acc20200	BES1	TF
gene-CEY00_Acc20720	BES1	TF
gene-CEY00_Acc21363	BES1	TF
gene-CEY00_Acc22625	BES1	TF
gene-CEY00_Acc25167	BES1	TF
gene-CEY00_Acc28681	BES1	TF
Actinidia_chinensis_newGene_3201	bHLH	TF
Actinidia_chinensis_newGene_4866	bHLH	TF
Actinidia_chinensis_newGene_5150	bHLH	TF
Actinidia_chinensis_newGene_5692	bHLH	TF
gene-CEY00_Acc00178	bHLH	TF
gene-CEY00_Acc00196	bHLH	TF
gene-CEY00_Acc00460	bHLH	TF
gene-CEY00_Acc00488	bHLH	TF
gene-CEY00_Acc00502	bHLH	TF
gene-CEY00_Acc00509	bHLH	TF
gene-CEY00_Acc00700	bHLH	TF
gene-CEY00_Acc00833	bHLH	TF
gene-CEY00_Acc00898	bHLH	TF
gene-CEY00_Acc01188	bHLH	TF
gene-CEY00_Acc01358	bHLH	TF
gene-CEY00_Acc01682	bHLH	TF
gene-CEY00_Acc01812	bHLH	TF
gene-CEY00_Acc01813	bHLH	TF
gene-CEY00_Acc02067	bHLH	TF
gene-CEY00_Acc02103	bHLH	TF
gene-CEY00_Acc02277	bHLH	TF
gene-CEY00_Acc02526	bHLH	TF
gene-CEY00_Acc02641	bHLH	TF
gene-CEY00_Acc02713	bHLH	TF
gene-CEY00_Acc02825	bHLH	TF
gene-CEY00_Acc02924	bHLH	TF
gene-CEY00_Acc03002	bHLH	TF
gene-CEY00_Acc03520	bHLH	TF
gene-CEY00_Acc03698	bHLH	TF
gene-CEY00_Acc03911	bHLH	TF
gene-CEY00_Acc04033	bHLH	TF
gene-CEY00_Acc04112	bHLH	TF
gene-CEY00_Acc04174	bHLH	TF
gene-CEY00_Acc04217	bHLH	TF
gene-CEY00_Acc04348	bHLH	TF
gene-CEY00_Acc04389	bHLH	TF
gene-CEY00_Acc04730	bHLH	TF
gene-CEY00_Acc04737	bHLH	TF
gene-CEY00_Acc04806	bHLH	TF
gene-CEY00_Acc04836	bHLH	TF
gene-CEY00_Acc04883	bHLH	TF
gene-CEY00_Acc05144	bHLH	TF
gene-CEY00_Acc05213	bHLH	TF
gene-CEY00_Acc05910	bHLH	TF
gene-CEY00_Acc05923	bHLH	TF
gene-CEY00_Acc05935	bHLH	TF
gene-CEY00_Acc05936	bHLH	TF
gene-CEY00_Acc06224	bHLH	TF
gene-CEY00_Acc06434	bHLH	TF
gene-CEY00_Acc06559	bHLH	TF
gene-CEY00_Acc06717	bHLH	TF
gene-CEY00_Acc06890	bHLH	TF
gene-CEY00_Acc06941	bHLH	TF
gene-CEY00_Acc07054	bHLH	TF
gene-CEY00_Acc07275	bHLH	TF
gene-CEY00_Acc07451	bHLH	TF
gene-CEY00_Acc07545	bHLH	TF
gene-CEY00_Acc07567	bHLH	TF
gene-CEY00_Acc07669	bHLH	TF
gene-CEY00_Acc07750	bHLH	TF
gene-CEY00_Acc07967	bHLH	TF
gene-CEY00_Acc08333	bHLH	TF
gene-CEY00_Acc08354	bHLH	TF
gene-CEY00_Acc08840	bHLH	TF
gene-CEY00_Acc08867	bHLH	TF
gene-CEY00_Acc09008	bHLH	TF
gene-CEY00_Acc09319	bHLH	TF
gene-CEY00_Acc09377	bHLH	TF
gene-CEY00_Acc09550	bHLH	TF
gene-CEY00_Acc09787	bHLH	TF
gene-CEY00_Acc09840	bHLH	TF
gene-CEY00_Acc09841	bHLH	TF
gene-CEY00_Acc10070	bHLH	TF
gene-CEY00_Acc10192	bHLH	TF
gene-CEY00_Acc10220	bHLH	TF
gene-CEY00_Acc10239	bHLH	TF
gene-CEY00_Acc10248	bHLH	TF
gene-CEY00_Acc10317	bHLH	TF
gene-CEY00_Acc10320	bHLH	TF
gene-CEY00_Acc10523	bHLH	TF
gene-CEY00_Acc10691	bHLH	TF
gene-CEY00_Acc10924	bHLH	TF
gene-CEY00_Acc11246	bHLH	TF
gene-CEY00_Acc11323	bHLH	TF
gene-CEY00_Acc11714	bHLH	TF
gene-CEY00_Acc11742	bHLH	TF
gene-CEY00_Acc11783	bHLH	TF
gene-CEY00_Acc12046	bHLH	TF
gene-CEY00_Acc12086	bHLH	TF
gene-CEY00_Acc12113	bHLH	TF
gene-CEY00_Acc12740	bHLH	TF
gene-CEY00_Acc13136	bHLH	TF
gene-CEY00_Acc13466	bHLH	TF
gene-CEY00_Acc13530	bHLH	TF
gene-CEY00_Acc13731	bHLH	TF
gene-CEY00_Acc13844	bHLH	TF
gene-CEY00_Acc13894	bHLH	TF
gene-CEY00_Acc14021	bHLH	TF
gene-CEY00_Acc14108	bHLH	TF
gene-CEY00_Acc14145	bHLH	TF
gene-CEY00_Acc14166	bHLH	TF
gene-CEY00_Acc14547	bHLH	TF
gene-CEY00_Acc14688	bHLH	TF
gene-CEY00_Acc14732	bHLH	TF
gene-CEY00_Acc15134	bHLH	TF
gene-CEY00_Acc15519	bHLH	TF
gene-CEY00_Acc15676	bHLH	TF
gene-CEY00_Acc15742	bHLH	TF
gene-CEY00_Acc15926	bHLH	TF
gene-CEY00_Acc16202	bHLH	TF
gene-CEY00_Acc16262	bHLH	TF
gene-CEY00_Acc16299	bHLH	TF
gene-CEY00_Acc16326	bHLH	TF
gene-CEY00_Acc16433	bHLH	TF
gene-CEY00_Acc17096	bHLH	TF
gene-CEY00_Acc17155	bHLH	TF
gene-CEY00_Acc17246	bHLH	TF
gene-CEY00_Acc17324	bHLH	TF
gene-CEY00_Acc17724	bHLH	TF
gene-CEY00_Acc17977	bHLH	TF
gene-CEY00_Acc18150	bHLH	TF
gene-CEY00_Acc18192	bHLH	TF
gene-CEY00_Acc18246	bHLH	TF
gene-CEY00_Acc18380	bHLH	TF
gene-CEY00_Acc18805	bHLH	TF
gene-CEY00_Acc18924	bHLH	TF
gene-CEY00_Acc18977	bHLH	TF
gene-CEY00_Acc18978	bHLH	TF
gene-CEY00_Acc19061	bHLH	TF
gene-CEY00_Acc19436	bHLH	TF
gene-CEY00_Acc19502	bHLH	TF
gene-CEY00_Acc19563	bHLH	TF
gene-CEY00_Acc19740	bHLH	TF
gene-CEY00_Acc19768	bHLH	TF
gene-CEY00_Acc19953	bHLH	TF
gene-CEY00_Acc20018	bHLH	TF
gene-CEY00_Acc20202	bHLH	TF
gene-CEY00_Acc20696	bHLH	TF
gene-CEY00_Acc21016	bHLH	TF
gene-CEY00_Acc21038	bHLH	TF
gene-CEY00_Acc21051	bHLH	TF
gene-CEY00_Acc21113	bHLH	TF
gene-CEY00_Acc21170	bHLH	TF
gene-CEY00_Acc21396	bHLH	TF
gene-CEY00_Acc21659	bHLH	TF
gene-CEY00_Acc21917	bHLH	TF
gene-CEY00_Acc21946	bHLH	TF
gene-CEY00_Acc21948	bHLH	TF
gene-CEY00_Acc22104	bHLH	TF
gene-CEY00_Acc22928	bHLH	TF
gene-CEY00_Acc23184	bHLH	TF
gene-CEY00_Acc23186	bHLH	TF
gene-CEY00_Acc23757	bHLH	TF
gene-CEY00_Acc23839	bHLH	TF
gene-CEY00_Acc23868	bHLH	TF
gene-CEY00_Acc23887	bHLH	TF
gene-CEY00_Acc23913	bHLH	TF
gene-CEY00_Acc24137	bHLH	TF
gene-CEY00_Acc24308	bHLH	TF
gene-CEY00_Acc24446	bHLH	TF
gene-CEY00_Acc25144	bHLH	TF
gene-CEY00_Acc25560	bHLH	TF
gene-CEY00_Acc25585	bHLH	TF
gene-CEY00_Acc25601	bHLH	TF
gene-CEY00_Acc25685	bHLH	TF
gene-CEY00_Acc25712	bHLH	TF
gene-CEY00_Acc26357	bHLH	TF
gene-CEY00_Acc26675	bHLH	TF
gene-CEY00_Acc26849	bHLH	TF
gene-CEY00_Acc27289	bHLH	TF
gene-CEY00_Acc27378	bHLH	TF
gene-CEY00_Acc27488	bHLH	TF
gene-CEY00_Acc27823	bHLH	TF
gene-CEY00_Acc28001	bHLH	TF
gene-CEY00_Acc28151	bHLH	TF
gene-CEY00_Acc28494	bHLH	TF
gene-CEY00_Acc28549	bHLH	TF
gene-CEY00_Acc28747	bHLH	TF
gene-CEY00_Acc28836	bHLH	TF
gene-CEY00_Acc28877	bHLH	TF
gene-CEY00_Acc29006	bHLH	TF
gene-CEY00_Acc29012	bHLH	TF
gene-CEY00_Acc29257	bHLH	TF
gene-CEY00_Acc29290	bHLH	TF
gene-CEY00_Acc29437	bHLH	TF
gene-CEY00_Acc29443	bHLH	TF
gene-CEY00_Acc29619	bHLH	TF
gene-CEY00_Acc29625	bHLH	TF
gene-CEY00_Acc29796	bHLH	TF
gene-CEY00_Acc29829	bHLH	TF
gene-CEY00_Acc29852	bHLH	TF
gene-CEY00_Acc29921	bHLH	TF
gene-CEY00_Acc30416	bHLH	TF
gene-CEY00_Acc30884	bHLH	TF
gene-CEY00_Acc30894	bHLH	TF
gene-CEY00_Acc30904	bHLH	TF
gene-CEY00_Acc30905	bHLH	TF
gene-CEY00_Acc31003	bHLH	TF
gene-CEY00_Acc31237	bHLH	TF
gene-CEY00_Acc31270	bHLH	TF
gene-CEY00_Acc31398	bHLH	TF
gene-CEY00_Acc31419	bHLH	TF
gene-CEY00_Acc31692	bHLH	TF
gene-CEY00_Acc31739	bHLH	TF
gene-CEY00_Acc32009	bHLH	TF
gene-CEY00_Acc32174	bHLH	TF
gene-CEY00_Acc32475	bHLH	TF
gene-CEY00_Acc32898	bHLH	TF
gene-CEY00_Acc32986	bHLH	TF
gene-CEY00_Acc33014	bHLH	TF
gene-CEY00_Acc33033	bHLH	TF
gene-CEY00_Acc14898	BSD	TF
gene-CEY00_Acc26006	BSD	TF
Actinidia_chinensis_newGene_1367	bZIP	TF
Actinidia_chinensis_newGene_1979	bZIP	TF
Actinidia_chinensis_newGene_2555	bZIP	TF
gene-CEY00_Acc00311	bZIP	TF
gene-CEY00_Acc00313	bZIP	TF
gene-CEY00_Acc00409	bZIP	TF
gene-CEY00_Acc00513	bZIP	TF
gene-CEY00_Acc01025	bZIP	TF
gene-CEY00_Acc01241	bZIP	TF
gene-CEY00_Acc01512	bZIP	TF
gene-CEY00_Acc01558	bZIP	TF
gene-CEY00_Acc02191	bZIP	TF
gene-CEY00_Acc02270	bZIP	TF
gene-CEY00_Acc02786	bZIP	TF
gene-CEY00_Acc03640	bZIP	TF
gene-CEY00_Acc03886	bZIP	TF
gene-CEY00_Acc03906	bZIP	TF
gene-CEY00_Acc04025	bZIP	TF
gene-CEY00_Acc04442	bZIP	TF
gene-CEY00_Acc04527	bZIP	TF
gene-CEY00_Acc04578	bZIP	TF
gene-CEY00_Acc04610	bZIP	TF
gene-CEY00_Acc04726	bZIP	TF
gene-CEY00_Acc04979	bZIP	TF
gene-CEY00_Acc04991	bZIP	TF
gene-CEY00_Acc05237	bZIP	TF
gene-CEY00_Acc05504	bZIP	TF
gene-CEY00_Acc05833	bZIP	TF
gene-CEY00_Acc06093	bZIP	TF
gene-CEY00_Acc06611	bZIP	TF
gene-CEY00_Acc06744	bZIP	TF
gene-CEY00_Acc06947	bZIP	TF
gene-CEY00_Acc07066	bZIP	TF
gene-CEY00_Acc07253	bZIP	TF
gene-CEY00_Acc07288	bZIP	TF
gene-CEY00_Acc07314	bZIP	TF
gene-CEY00_Acc07588	bZIP	TF
gene-CEY00_Acc07873	bZIP	TF
gene-CEY00_Acc08927	bZIP	TF
gene-CEY00_Acc08943	bZIP	TF
gene-CEY00_Acc09277	bZIP	TF
gene-CEY00_Acc10253	bZIP	TF
gene-CEY00_Acc10425	bZIP	TF
gene-CEY00_Acc10574	bZIP	TF
gene-CEY00_Acc11013	bZIP	TF
gene-CEY00_Acc11122	bZIP	TF
gene-CEY00_Acc11635	bZIP	TF
gene-CEY00_Acc11788	bZIP	TF
gene-CEY00_Acc11845	bZIP	TF
gene-CEY00_Acc12040	bZIP	TF
gene-CEY00_Acc12208	bZIP	TF
gene-CEY00_Acc12382	bZIP	TF
gene-CEY00_Acc12696	bZIP	TF
gene-CEY00_Acc13130	bZIP	TF
gene-CEY00_Acc13242	bZIP	TF
gene-CEY00_Acc13428	bZIP	TF
gene-CEY00_Acc13886	bZIP	TF
gene-CEY00_Acc14793	bZIP	TF
gene-CEY00_Acc15294	bZIP	TF
gene-CEY00_Acc15420	bZIP	TF
gene-CEY00_Acc15944	bZIP	TF
gene-CEY00_Acc16238	bZIP	TF
gene-CEY00_Acc16315	bZIP	TF
gene-CEY00_Acc16379	bZIP	TF
gene-CEY00_Acc18933	bZIP	TF
gene-CEY00_Acc19113	bZIP	TF
gene-CEY00_Acc20967	bZIP	TF
gene-CEY00_Acc21226	bZIP	TF
gene-CEY00_Acc21517	bZIP	TF
gene-CEY00_Acc21878	bZIP	TF
gene-CEY00_Acc22492	bZIP	TF
gene-CEY00_Acc22729	bZIP	TF
gene-CEY00_Acc23078	bZIP	TF
gene-CEY00_Acc23189	bZIP	TF
gene-CEY00_Acc23433	bZIP	TF
gene-CEY00_Acc23536	bZIP	TF
gene-CEY00_Acc23623	bZIP	TF
gene-CEY00_Acc23746	bZIP	TF
gene-CEY00_Acc23831	bZIP	TF
gene-CEY00_Acc24026	bZIP	TF
gene-CEY00_Acc24039	bZIP	TF
gene-CEY00_Acc24555	bZIP	TF
gene-CEY00_Acc25466	bZIP	TF
gene-CEY00_Acc26228	bZIP	TF
gene-CEY00_Acc26634	bZIP	TF
gene-CEY00_Acc27131	bZIP	TF
gene-CEY00_Acc27869	bZIP	TF
gene-CEY00_Acc28532	bZIP	TF
gene-CEY00_Acc28580	bZIP	TF
gene-CEY00_Acc28799	bZIP	TF
gene-CEY00_Acc29033	bZIP	TF
gene-CEY00_Acc29177	bZIP	TF
gene-CEY00_Acc29248	bZIP	TF
gene-CEY00_Acc29463	bZIP	TF
gene-CEY00_Acc30057	bZIP	TF
gene-CEY00_Acc30058	bZIP	TF
gene-CEY00_Acc30325	bZIP	TF
gene-CEY00_Acc30809	bZIP	TF
gene-CEY00_Acc31060	bZIP	TF
gene-CEY00_Acc31244	bZIP	TF
gene-CEY00_Acc32113	bZIP	TF
gene-CEY00_Acc32114	bZIP	TF
gene-CEY00_Acc33564	bZIP	TF
gene-CEY00_Acc02264	C2C2-CO-like	TF
gene-CEY00_Acc02517	C2C2-CO-like	TF
gene-CEY00_Acc04028	C2C2-CO-like	TF
gene-CEY00_Acc08292	C2C2-CO-like	TF
gene-CEY00_Acc10014	C2C2-CO-like	TF
gene-CEY00_Acc13564	C2C2-CO-like	TF
gene-CEY00_Acc16304	C2C2-CO-like	TF
gene-CEY00_Acc18595	C2C2-CO-like	TF
gene-CEY00_Acc19175	C2C2-CO-like	TF
gene-CEY00_Acc19613	C2C2-CO-like	TF
gene-CEY00_Acc20147	C2C2-CO-like	TF
gene-CEY00_Acc21847	C2C2-CO-like	TF
gene-CEY00_Acc22408	C2C2-CO-like	TF
gene-CEY00_Acc26483	C2C2-CO-like	TF
gene-CEY00_Acc26509	C2C2-CO-like	TF
gene-CEY00_Acc26605	C2C2-CO-like	TF
gene-CEY00_Acc28509	C2C2-CO-like	TF
gene-CEY00_Acc31305	C2C2-CO-like	TF
gene-CEY00_Acc31665	C2C2-CO-like	TF
gene-CEY00_Acc32914	C2C2-CO-like	TF
gene-CEY00_Acc01273	C2C2-Dof	TF
gene-CEY00_Acc02599	C2C2-Dof	TF
gene-CEY00_Acc03751	C2C2-Dof	TF
gene-CEY00_Acc04682	C2C2-Dof	TF
gene-CEY00_Acc05384	C2C2-Dof	TF
gene-CEY00_Acc06053	C2C2-Dof	TF
gene-CEY00_Acc06062	C2C2-Dof	TF
gene-CEY00_Acc06345	C2C2-Dof	TF
gene-CEY00_Acc06558	C2C2-Dof	TF
gene-CEY00_Acc07561	C2C2-Dof	TF
gene-CEY00_Acc07937	C2C2-Dof	TF
gene-CEY00_Acc08581	C2C2-Dof	TF
gene-CEY00_Acc09543	C2C2-Dof	TF
gene-CEY00_Acc09575	C2C2-Dof	TF
gene-CEY00_Acc11572	C2C2-Dof	TF
gene-CEY00_Acc12264	C2C2-Dof	TF
gene-CEY00_Acc12754	C2C2-Dof	TF
gene-CEY00_Acc13287	C2C2-Dof	TF
gene-CEY00_Acc14129	C2C2-Dof	TF
gene-CEY00_Acc14865	C2C2-Dof	TF
gene-CEY00_Acc15918	C2C2-Dof	TF
gene-CEY00_Acc16857	C2C2-Dof	TF
gene-CEY00_Acc17319	C2C2-Dof	TF
gene-CEY00_Acc17354	C2C2-Dof	TF
gene-CEY00_Acc17709	C2C2-Dof	TF
gene-CEY00_Acc18135	C2C2-Dof	TF
gene-CEY00_Acc18278	C2C2-Dof	TF
gene-CEY00_Acc19536	C2C2-Dof	TF
gene-CEY00_Acc20115	C2C2-Dof	TF
gene-CEY00_Acc20653	C2C2-Dof	TF
gene-CEY00_Acc21392	C2C2-Dof	TF
gene-CEY00_Acc21882	C2C2-Dof	TF
gene-CEY00_Acc21930	C2C2-Dof	TF
gene-CEY00_Acc23044	C2C2-Dof	TF
gene-CEY00_Acc23702	C2C2-Dof	TF
gene-CEY00_Acc24875	C2C2-Dof	TF
gene-CEY00_Acc25109	C2C2-Dof	TF
gene-CEY00_Acc25920	C2C2-Dof	TF
gene-CEY00_Acc26638	C2C2-Dof	TF
gene-CEY00_Acc26693	C2C2-Dof	TF
gene-CEY00_Acc27708	C2C2-Dof	TF
gene-CEY00_Acc29784	C2C2-Dof	TF
gene-CEY00_Acc29872	C2C2-Dof	TF
gene-CEY00_Acc30194	C2C2-Dof	TF
gene-CEY00_Acc30258	C2C2-Dof	TF
gene-CEY00_Acc30723	C2C2-Dof	TF
gene-CEY00_Acc31031	C2C2-Dof	TF
gene-CEY00_Acc31037	C2C2-Dof	TF
gene-CEY00_Acc31514	C2C2-Dof	TF
gene-CEY00_Acc31711	C2C2-Dof	TF
gene-CEY00_Acc31712	C2C2-Dof	TF
gene-CEY00_Acc32247	C2C2-Dof	TF
gene-CEY00_Acc32323	C2C2-Dof	TF
gene-CEY00_Acc00248	C2C2-GATA	TF
gene-CEY00_Acc00457	C2C2-GATA	TF
gene-CEY00_Acc00996	C2C2-GATA	TF
gene-CEY00_Acc01051	C2C2-GATA	TF
gene-CEY00_Acc04847	C2C2-GATA	TF
gene-CEY00_Acc05190	C2C2-GATA	TF
gene-CEY00_Acc06112	C2C2-GATA	TF
gene-CEY00_Acc06810	C2C2-GATA	TF
gene-CEY00_Acc06836	C2C2-GATA	TF
gene-CEY00_Acc07086	C2C2-GATA	TF
gene-CEY00_Acc07473	C2C2-GATA	TF
gene-CEY00_Acc07474	C2C2-GATA	TF
gene-CEY00_Acc07800	C2C2-GATA	TF
gene-CEY00_Acc08905	C2C2-GATA	TF
gene-CEY00_Acc09006	C2C2-GATA	TF
gene-CEY00_Acc09227	C2C2-GATA	TF
gene-CEY00_Acc10414	C2C2-GATA	TF
gene-CEY00_Acc10443	C2C2-GATA	TF
gene-CEY00_Acc10747	C2C2-GATA	TF
gene-CEY00_Acc11109	C2C2-GATA	TF
gene-CEY00_Acc11704	C2C2-GATA	TF
gene-CEY00_Acc11705	C2C2-GATA	TF
gene-CEY00_Acc12133	C2C2-GATA	TF
gene-CEY00_Acc12513	C2C2-GATA	TF
gene-CEY00_Acc12642	C2C2-GATA	TF
gene-CEY00_Acc13006	C2C2-GATA	TF
gene-CEY00_Acc14358	C2C2-GATA	TF
gene-CEY00_Acc16709	C2C2-GATA	TF
gene-CEY00_Acc17754	C2C2-GATA	TF
gene-CEY00_Acc20949	C2C2-GATA	TF
gene-CEY00_Acc21443	C2C2-GATA	TF
gene-CEY00_Acc22566	C2C2-GATA	TF
gene-CEY00_Acc22883	C2C2-GATA	TF
gene-CEY00_Acc23329	C2C2-GATA	TF
gene-CEY00_Acc23880	C2C2-GATA	TF
gene-CEY00_Acc24580	C2C2-GATA	TF
gene-CEY00_Acc24959	C2C2-GATA	TF
gene-CEY00_Acc25483	C2C2-GATA	TF
gene-CEY00_Acc25954	C2C2-GATA	TF
gene-CEY00_Acc27043	C2C2-GATA	TF
gene-CEY00_Acc27150	C2C2-GATA	TF
gene-CEY00_Acc27606	C2C2-GATA	TF
gene-CEY00_Acc28091	C2C2-GATA	TF
gene-CEY00_Acc28099	C2C2-GATA	TF
gene-CEY00_Acc28656	C2C2-GATA	TF
gene-CEY00_Acc28957	C2C2-GATA	TF
gene-CEY00_Acc29124	C2C2-GATA	TF
gene-CEY00_Acc31079	C2C2-GATA	TF
gene-CEY00_Acc32310	C2C2-GATA	TF
gene-CEY00_Acc32667	C2C2-GATA	TF
gene-CEY00_Acc33076	C2C2-GATA	TF
gene-CEY00_Acc15896	C2C2-LSD	TF
gene-CEY00_Acc17331	C2C2-LSD	TF
gene-CEY00_Acc20790	C2C2-LSD	TF
gene-CEY00_Acc25252	C2C2-LSD	TF
gene-CEY00_Acc28141	C2C2-LSD	TF
gene-CEY00_Acc28996	C2C2-LSD	TF
gene-CEY00_Acc29425	C2C2-LSD	TF
gene-CEY00_Acc00478	C2C2-YABBY	TF
gene-CEY00_Acc06179	C2C2-YABBY	TF
gene-CEY00_Acc06415	C2C2-YABBY	TF
gene-CEY00_Acc08170	C2C2-YABBY	TF
gene-CEY00_Acc09023	C2C2-YABBY	TF
gene-CEY00_Acc10675	C2C2-YABBY	TF
gene-CEY00_Acc14473	C2C2-YABBY	TF
gene-CEY00_Acc16759	C2C2-YABBY	TF
gene-CEY00_Acc19364	C2C2-YABBY	TF
gene-CEY00_Acc26204	C2C2-YABBY	TF
gene-CEY00_Acc28909	C2C2-YABBY	TF
gene-CEY00_Acc31443	C2C2-YABBY	TF
gene-CEY00_Acc32600	C2C2-YABBY	TF
Actinidia_chinensis_newGene_2673	C2H2	TF
Actinidia_chinensis_newGene_322	C2H2	TF
Actinidia_chinensis_newGene_323	C2H2	TF
Actinidia_chinensis_newGene_4706	C2H2	TF
gene-CEY00_Acc00189	C2H2	TF
gene-CEY00_Acc00463	C2H2	TF
gene-CEY00_Acc00755	C2H2	TF
gene-CEY00_Acc00850	C2H2	TF
gene-CEY00_Acc00972	C2H2	TF
gene-CEY00_Acc01104	C2H2	TF
gene-CEY00_Acc01208	C2H2	TF
gene-CEY00_Acc01657	C2H2	TF
gene-CEY00_Acc02058	C2H2	TF
gene-CEY00_Acc02157	C2H2	TF
gene-CEY00_Acc02160	C2H2	TF
gene-CEY00_Acc02313	C2H2	TF
gene-CEY00_Acc02320	C2H2	TF
gene-CEY00_Acc02454	C2H2	TF
gene-CEY00_Acc02455	C2H2	TF
gene-CEY00_Acc03167	C2H2	TF
gene-CEY00_Acc03444	C2H2	TF
gene-CEY00_Acc03683	C2H2	TF
gene-CEY00_Acc04061	C2H2	TF
gene-CEY00_Acc04178	C2H2	TF
gene-CEY00_Acc04777	C2H2	TF
gene-CEY00_Acc05099	C2H2	TF
gene-CEY00_Acc05153	C2H2	TF
gene-CEY00_Acc05567	C2H2	TF
gene-CEY00_Acc05783	C2H2	TF
gene-CEY00_Acc06095	C2H2	TF
gene-CEY00_Acc06382	C2H2	TF
gene-CEY00_Acc06695	C2H2	TF
gene-CEY00_Acc06743	C2H2	TF
gene-CEY00_Acc06779	C2H2	TF
gene-CEY00_Acc06893	C2H2	TF
gene-CEY00_Acc07426	C2H2	TF
gene-CEY00_Acc07666	C2H2	TF
gene-CEY00_Acc07667	C2H2	TF
gene-CEY00_Acc07758	C2H2	TF
gene-CEY00_Acc08116	C2H2	TF
gene-CEY00_Acc08161	C2H2	TF
gene-CEY00_Acc08435	C2H2	TF
gene-CEY00_Acc09010	C2H2	TF
gene-CEY00_Acc09311	C2H2	TF
gene-CEY00_Acc09638	C2H2	TF
gene-CEY00_Acc10116	C2H2	TF
gene-CEY00_Acc10206	C2H2	TF
gene-CEY00_Acc10428	C2H2	TF
gene-CEY00_Acc10544	C2H2	TF
gene-CEY00_Acc10864	C2H2	TF
gene-CEY00_Acc10897	C2H2	TF
gene-CEY00_Acc11295	C2H2	TF
gene-CEY00_Acc11660	C2H2	TF
gene-CEY00_Acc11743	C2H2	TF
gene-CEY00_Acc11824	C2H2	TF
gene-CEY00_Acc11909	C2H2	TF
gene-CEY00_Acc11945	C2H2	TF
gene-CEY00_Acc11998	C2H2	TF
gene-CEY00_Acc12085	C2H2	TF
gene-CEY00_Acc12179	C2H2	TF
gene-CEY00_Acc12669	C2H2	TF
gene-CEY00_Acc12774	C2H2	TF
gene-CEY00_Acc13145	C2H2	TF
gene-CEY00_Acc13243	C2H2	TF
gene-CEY00_Acc13243	C2H2	TF
gene-CEY00_Acc13736	C2H2	TF
gene-CEY00_Acc13875	C2H2	TF
gene-CEY00_Acc13993	C2H2	TF
gene-CEY00_Acc14179	C2H2	TF
gene-CEY00_Acc14347	C2H2	TF
gene-CEY00_Acc14389	C2H2	TF
gene-CEY00_Acc14610	C2H2	TF
gene-CEY00_Acc14611	C2H2	TF
gene-CEY00_Acc14910	C2H2	TF
gene-CEY00_Acc15160	C2H2	TF
gene-CEY00_Acc15353	C2H2	TF
gene-CEY00_Acc15812	C2H2	TF
gene-CEY00_Acc15900	C2H2	TF
gene-CEY00_Acc16109	C2H2	TF
gene-CEY00_Acc16110	C2H2	TF
gene-CEY00_Acc16213	C2H2	TF
gene-CEY00_Acc16501	C2H2	TF
gene-CEY00_Acc16839	C2H2	TF
gene-CEY00_Acc17085	C2H2	TF
gene-CEY00_Acc17427	C2H2	TF
gene-CEY00_Acc17688	C2H2	TF
gene-CEY00_Acc18068	C2H2	TF
gene-CEY00_Acc18209	C2H2	TF
gene-CEY00_Acc18321	C2H2	TF
gene-CEY00_Acc18335	C2H2	TF
gene-CEY00_Acc18390	C2H2	TF
gene-CEY00_Acc18943	C2H2	TF
gene-CEY00_Acc19443	C2H2	TF
gene-CEY00_Acc19634	C2H2	TF
gene-CEY00_Acc19887	C2H2	TF
gene-CEY00_Acc20475	C2H2	TF
gene-CEY00_Acc20924	C2H2	TF
gene-CEY00_Acc21054	C2H2	TF
gene-CEY00_Acc21131	C2H2	TF
gene-CEY00_Acc21188	C2H2	TF
gene-CEY00_Acc21268	C2H2	TF
gene-CEY00_Acc21520	C2H2	TF
gene-CEY00_Acc22146	C2H2	TF
gene-CEY00_Acc22610	C2H2	TF
gene-CEY00_Acc23074	C2H2	TF
gene-CEY00_Acc23074	C2H2	TF
gene-CEY00_Acc23178	C2H2	TF
gene-CEY00_Acc23764	C2H2	TF
gene-CEY00_Acc23803	C2H2	TF
gene-CEY00_Acc23936	C2H2	TF
gene-CEY00_Acc24109	C2H2	TF
gene-CEY00_Acc24176	C2H2	TF
gene-CEY00_Acc24367	C2H2	TF
gene-CEY00_Acc24566	C2H2	TF
gene-CEY00_Acc24775	C2H2	TF
gene-CEY00_Acc25399	C2H2	TF
gene-CEY00_Acc25480	C2H2	TF
gene-CEY00_Acc25498	C2H2	TF
gene-CEY00_Acc25525	C2H2	TF
gene-CEY00_Acc25578	C2H2	TF
gene-CEY00_Acc25603	C2H2	TF
gene-CEY00_Acc25604	C2H2	TF
gene-CEY00_Acc25842	C2H2	TF
gene-CEY00_Acc25889	C2H2	TF
gene-CEY00_Acc25983	C2H2	TF
gene-CEY00_Acc25994	C2H2	TF
gene-CEY00_Acc26232	C2H2	TF
gene-CEY00_Acc26800	C2H2	TF
gene-CEY00_Acc26887	C2H2	TF
gene-CEY00_Acc27457	C2H2	TF
gene-CEY00_Acc27465	C2H2	TF
gene-CEY00_Acc27691	C2H2	TF
gene-CEY00_Acc27741	C2H2	TF
gene-CEY00_Acc27939	C2H2	TF
gene-CEY00_Acc28075	C2H2	TF
gene-CEY00_Acc28145	C2H2	TF
gene-CEY00_Acc28345	C2H2	TF
gene-CEY00_Acc28360	C2H2	TF
gene-CEY00_Acc28539	C2H2	TF
gene-CEY00_Acc28665	C2H2	TF
gene-CEY00_Acc29318	C2H2	TF
gene-CEY00_Acc29330	C2H2	TF
gene-CEY00_Acc29342	C2H2	TF
gene-CEY00_Acc29694	C2H2	TF
gene-CEY00_Acc30085	C2H2	TF
gene-CEY00_Acc30114	C2H2	TF
gene-CEY00_Acc30116	C2H2	TF
gene-CEY00_Acc30176	C2H2	TF
gene-CEY00_Acc30233	C2H2	TF
gene-CEY00_Acc30403	C2H2	TF
gene-CEY00_Acc30924	C2H2	TF
gene-CEY00_Acc31278	C2H2	TF
gene-CEY00_Acc31312	C2H2	TF
gene-CEY00_Acc31474	C2H2	TF
gene-CEY00_Acc31677	C2H2	TF
gene-CEY00_Acc31730	C2H2	TF
gene-CEY00_Acc31797	C2H2	TF
gene-CEY00_Acc32134	C2H2	TF
gene-CEY00_Acc32170	C2H2	TF
gene-CEY00_Acc32172	C2H2	TF
gene-CEY00_Acc32231	C2H2	TF
gene-CEY00_Acc32300	C2H2	TF
gene-CEY00_Acc32463	C2H2	TF
gene-CEY00_Acc32680	C2H2	TF
gene-CEY00_Acc32865	C2H2	TF
Actinidia_chinensis_newGene_1812	C3H	TF
Actinidia_chinensis_newGene_2295	C3H	TF
Actinidia_chinensis_newGene_2373	C3H	TF
Actinidia_chinensis_newGene_2457	C3H	TF
Actinidia_chinensis_newGene_2867	C3H	TF
Actinidia_chinensis_newGene_2868	C3H	TF
Actinidia_chinensis_newGene_2868	C3H	TF
Actinidia_chinensis_newGene_5529	C3H	TF
Actinidia_chinensis_newGene_8295	C3H	TF
gene-CEY00_Acc00577	C3H	TF
gene-CEY00_Acc00608	C3H	TF
gene-CEY00_Acc01568	C3H	TF
gene-CEY00_Acc02228	C3H	TF
gene-CEY00_Acc02466	C3H	TF
gene-CEY00_Acc02832	C3H	TF
gene-CEY00_Acc03508	C3H	TF
gene-CEY00_Acc03831	C3H	TF
gene-CEY00_Acc03987	C3H	TF
gene-CEY00_Acc04358	C3H	TF
gene-CEY00_Acc04569	C3H	TF
gene-CEY00_Acc04790	C3H	TF
gene-CEY00_Acc05039	C3H	TF
gene-CEY00_Acc05539	C3H	TF
gene-CEY00_Acc05887	C3H	TF
gene-CEY00_Acc06758	C3H	TF
gene-CEY00_Acc07287	C3H	TF
gene-CEY00_Acc07764	C3H	TF
gene-CEY00_Acc08070	C3H	TF
gene-CEY00_Acc08134	C3H	TF
gene-CEY00_Acc08508	C3H	TF
gene-CEY00_Acc09211	C3H	TF
gene-CEY00_Acc09305	C3H	TF
gene-CEY00_Acc09312	C3H	TF
gene-CEY00_Acc09341	C3H	TF
gene-CEY00_Acc09851	C3H	TF
gene-CEY00_Acc09953	C3H	TF
gene-CEY00_Acc10951	C3H	TF
gene-CEY00_Acc11508	C3H	TF
gene-CEY00_Acc11568	C3H	TF
gene-CEY00_Acc12270	C3H	TF
gene-CEY00_Acc13000	C3H	TF
gene-CEY00_Acc13038	C3H	TF
gene-CEY00_Acc13152	C3H	TF
gene-CEY00_Acc14106	C3H	TF
gene-CEY00_Acc14444	C3H	TF
gene-CEY00_Acc14593	C3H	TF
gene-CEY00_Acc14821	C3H	TF
gene-CEY00_Acc14886	C3H	TF
gene-CEY00_Acc14946	C3H	TF
gene-CEY00_Acc15038	C3H	TF
gene-CEY00_Acc15085	C3H	TF
gene-CEY00_Acc15109	C3H	TF
gene-CEY00_Acc15227	C3H	TF
gene-CEY00_Acc16084	C3H	TF
gene-CEY00_Acc16222	C3H	TF
gene-CEY00_Acc16239	C3H	TF
gene-CEY00_Acc16517	C3H	TF
gene-CEY00_Acc17088	C3H	TF
gene-CEY00_Acc17113	C3H	TF
gene-CEY00_Acc17644	C3H	TF
gene-CEY00_Acc17821	C3H	TF
gene-CEY00_Acc18067	C3H	TF
gene-CEY00_Acc18352	C3H	TF
gene-CEY00_Acc19617	C3H	TF
gene-CEY00_Acc19789	C3H	TF
gene-CEY00_Acc20656	C3H	TF
gene-CEY00_Acc20800	C3H	TF
gene-CEY00_Acc21209	C3H	TF
gene-CEY00_Acc22051	C3H	TF
gene-CEY00_Acc22600	C3H	TF
gene-CEY00_Acc22847	C3H	TF
gene-CEY00_Acc23165	C3H	TF
gene-CEY00_Acc23303	C3H	TF
gene-CEY00_Acc23335	C3H	TF
gene-CEY00_Acc23342	C3H	TF
gene-CEY00_Acc23434	C3H	TF
gene-CEY00_Acc23582	C3H	TF
gene-CEY00_Acc24085	C3H	TF
gene-CEY00_Acc24217	C3H	TF
gene-CEY00_Acc24292	C3H	TF
gene-CEY00_Acc24459	C3H	TF
gene-CEY00_Acc24677	C3H	TF
gene-CEY00_Acc25242	C3H	TF
gene-CEY00_Acc25529	C3H	TF
gene-CEY00_Acc25812	C3H	TF
gene-CEY00_Acc25990	C3H	TF
gene-CEY00_Acc25990	C3H	TF
gene-CEY00_Acc26032	C3H	TF
gene-CEY00_Acc26091	C3H	TF
gene-CEY00_Acc26137	C3H	TF
gene-CEY00_Acc26162	C3H	TF
gene-CEY00_Acc27230	C3H	TF
gene-CEY00_Acc27542	C3H	TF
gene-CEY00_Acc27651	C3H	TF
gene-CEY00_Acc27907	C3H	TF
gene-CEY00_Acc28009	C3H	TF
gene-CEY00_Acc28160	C3H	TF
gene-CEY00_Acc28303	C3H	TF
gene-CEY00_Acc28334	C3H	TF
gene-CEY00_Acc28636	C3H	TF
gene-CEY00_Acc29013	C3H	TF
gene-CEY00_Acc29014	C3H	TF
gene-CEY00_Acc29110	C3H	TF
gene-CEY00_Acc29235	C3H	TF
gene-CEY00_Acc29520	C3H	TF
gene-CEY00_Acc29695	C3H	TF
gene-CEY00_Acc29696	C3H	TF
gene-CEY00_Acc30430	C3H	TF
gene-CEY00_Acc31669	C3H	TF
gene-CEY00_Acc32495	C3H	TF
gene-CEY00_Acc32571	C3H	TF
gene-CEY00_Acc33131	C3H	TF
gene-CEY00_Acc33583	C3H	TF
gene-CEY00_Acc05432	CAMTA	TF
gene-CEY00_Acc06162	CAMTA	TF
gene-CEY00_Acc07992	CAMTA	TF
gene-CEY00_Acc08267	CAMTA	TF
gene-CEY00_Acc14297	CAMTA	TF
gene-CEY00_Acc24503	CAMTA	TF
gene-CEY00_Acc24561	CAMTA	TF
gene-CEY00_Acc27079	CAMTA	TF
gene-CEY00_Acc27141	CAMTA	TF
gene-CEY00_Acc32739	CAMTA	TF
gene-CEY00_Acc33071	CAMTA	TF
gene-CEY00_Acc05451	Coactivator p15	TR
gene-CEY00_Acc08005	Coactivator p15	TR
gene-CEY00_Acc15568	Coactivator p15	TR
gene-CEY00_Acc15912	Coactivator p15	TR
Actinidia_chinensis_newGene_5657	CPP	TF
gene-CEY00_Acc00632	CPP	TF
gene-CEY00_Acc04247	CPP	TF
gene-CEY00_Acc09904	CPP	TF
gene-CEY00_Acc12464	CPP	TF
gene-CEY00_Acc13078	CPP	TF
gene-CEY00_Acc13509	CPP	TF
gene-CEY00_Acc22551	CPP	TF
gene-CEY00_Acc22780	CPP	TF
gene-CEY00_Acc23251	CPP	TF
gene-CEY00_Acc27348	CPP	TF
gene-CEY00_Acc28598	CPP	TF
gene-CEY00_Acc29172	CPP	TF
Actinidia_chinensis_newGene_4625	CSD	TF
gene-CEY00_Acc01073	CSD	TF
gene-CEY00_Acc05218	CSD	TF
gene-CEY00_Acc07127	CSD	TF
gene-CEY00_Acc07270	CSD	TF
gene-CEY00_Acc10792	CSD	TF
gene-CEY00_Acc11495	CSD	TF
gene-CEY00_Acc16276	CSD	TF
gene-CEY00_Acc07082	DBB	TF
gene-CEY00_Acc07095	DBB	TF
gene-CEY00_Acc07295	DBB	TF
gene-CEY00_Acc10739	DBB	TF
gene-CEY00_Acc10756	DBB	TF
gene-CEY00_Acc11140	DBB	TF
gene-CEY00_Acc11855	DBB	TF
gene-CEY00_Acc12707	DBB	TF
gene-CEY00_Acc14524	DBP	TF
gene-CEY00_Acc18542	DBP	TF
gene-CEY00_Acc22513	DBP	TF
gene-CEY00_Acc29160	DBP	TF
gene-CEY00_Acc06133	DDT	TF
gene-CEY00_Acc14908	DDT	TF
gene-CEY00_Acc21969	DDT	TF
gene-CEY00_Acc26712	DDT	TF
gene-CEY00_Acc27510	DDT	TF
gene-CEY00_Acc29832	DDT	TF
gene-CEY00_Acc30089	DDT	TF
gene-CEY00_Acc30358	DDT	TF
gene-CEY00_Acc30979	DDT	TF
gene-CEY00_Acc31110	DDT	TF
gene-CEY00_Acc32139	DDT	TF
gene-CEY00_Acc32428	DDT	TF
gene-CEY00_Acc03152	E2F-DP	TF
gene-CEY00_Acc04557	E2F-DP	TF
gene-CEY00_Acc05704	E2F-DP	TF
gene-CEY00_Acc13371	E2F-DP	TF
gene-CEY00_Acc18175	E2F-DP	TF
gene-CEY00_Acc20488	E2F-DP	TF
gene-CEY00_Acc22965	E2F-DP	TF
gene-CEY00_Acc23567	E2F-DP	TF
gene-CEY00_Acc24874	E2F-DP	TF
gene-CEY00_Acc28245	E2F-DP	TF
gene-CEY00_Acc29816	E2F-DP	TF
gene-CEY00_Acc30027	E2F-DP	TF
gene-CEY00_Acc30665	E2F-DP	TF
gene-CEY00_Acc32078	E2F-DP	TF
gene-CEY00_Acc10559	EIL	TF
gene-CEY00_Acc15095	EIL	TF
gene-CEY00_Acc15131	EIL	TF
gene-CEY00_Acc15132	EIL	TF
gene-CEY00_Acc26146	EIL	TF
gene-CEY00_Acc26184	EIL	TF
gene-CEY00_Acc26185	EIL	TF
gene-CEY00_Acc32482	EIL	TF
Actinidia_chinensis_newGene_173	FAR1	TF
Actinidia_chinensis_newGene_2774	FAR1	TF
Actinidia_chinensis_newGene_404	FAR1	TF
Actinidia_chinensis_newGene_4066	FAR1	TF
Actinidia_chinensis_newGene_5232	FAR1	TF
Actinidia_chinensis_newGene_6558	FAR1	TF
Actinidia_chinensis_newGene_8337	FAR1	TF
Actinidia_chinensis_newGene_8338	FAR1	TF
Actinidia_chinensis_newGene_8558	FAR1	TF
gene-CEY00_Acc00290	FAR1	TF
gene-CEY00_Acc00291	FAR1	TF
gene-CEY00_Acc00293	FAR1	TF
gene-CEY00_Acc00295	FAR1	TF
gene-CEY00_Acc00720	FAR1	TF
gene-CEY00_Acc01425	FAR1	TF
gene-CEY00_Acc01943	FAR1	TF
gene-CEY00_Acc02468	FAR1	TF
gene-CEY00_Acc02695	FAR1	TF
gene-CEY00_Acc03106	FAR1	TF
gene-CEY00_Acc04444	FAR1	TF
gene-CEY00_Acc05316	FAR1	TF
gene-CEY00_Acc06673	FAR1	TF
gene-CEY00_Acc07884	FAR1	TF
gene-CEY00_Acc08949	FAR1	TF
gene-CEY00_Acc10300	FAR1	TF
gene-CEY00_Acc10885	FAR1	TF
gene-CEY00_Acc11002	FAR1	TF
gene-CEY00_Acc12519	FAR1	TF
gene-CEY00_Acc13267	FAR1	TF
gene-CEY00_Acc13581	FAR1	TF
gene-CEY00_Acc13850	FAR1	TF
gene-CEY00_Acc15101	FAR1	TF
gene-CEY00_Acc15366	FAR1	TF
gene-CEY00_Acc15445	FAR1	TF
gene-CEY00_Acc16024	FAR1	TF
gene-CEY00_Acc16617	FAR1	TF
gene-CEY00_Acc16620	FAR1	TF
gene-CEY00_Acc17875	FAR1	TF
gene-CEY00_Acc19077	FAR1	TF
gene-CEY00_Acc19078	FAR1	TF
gene-CEY00_Acc19845	FAR1	TF
gene-CEY00_Acc20512	FAR1	TF
gene-CEY00_Acc21302	FAR1	TF
gene-CEY00_Acc21774	FAR1	TF
gene-CEY00_Acc22199	FAR1	TF
gene-CEY00_Acc23061	FAR1	TF
gene-CEY00_Acc24912	FAR1	TF
gene-CEY00_Acc25730	FAR1	TF
gene-CEY00_Acc25985	FAR1	TF
gene-CEY00_Acc26152	FAR1	TF
gene-CEY00_Acc26454	FAR1	TF
gene-CEY00_Acc26542	FAR1	TF
gene-CEY00_Acc30283	FAR1	TF
gene-CEY00_Acc31562	FAR1	TF
gene-CEY00_Acc31915	FAR1	TF
gene-CEY00_Acc31916	FAR1	TF
gene-CEY00_Acc31917	FAR1	TF
gene-CEY00_Acc32348	FAR1	TF
gene-CEY00_Acc33165	FAR1	TF
Actinidia_chinensis_newGene_3178	GARP-ARR-B	TF
gene-CEY00_Acc03501	GARP-ARR-B	TF
gene-CEY00_Acc08222	GARP-ARR-B	TF
gene-CEY00_Acc10115	GARP-ARR-B	TF
gene-CEY00_Acc12420	GARP-ARR-B	TF
gene-CEY00_Acc14541	GARP-ARR-B	TF
gene-CEY00_Acc18510	GARP-ARR-B	TF
gene-CEY00_Acc24578	GARP-ARR-B	TF
gene-CEY00_Acc27152	GARP-ARR-B	TF
gene-CEY00_Acc28134	GARP-ARR-B	TF
gene-CEY00_Acc28375	GARP-ARR-B	TF
gene-CEY00_Acc28979	GARP-ARR-B	TF
gene-CEY00_Acc29214	GARP-ARR-B	TF
gene-CEY00_Acc29737	GARP-ARR-B	TF
gene-CEY00_Acc31143	GARP-ARR-B	TF
gene-CEY00_Acc32853	GARP-ARR-B	TF
Actinidia_chinensis_newGene_4790	GARP-G2-like	TF
gene-CEY00_Acc00040	GARP-G2-like	TF
gene-CEY00_Acc00176	GARP-G2-like	TF
gene-CEY00_Acc00754	GARP-G2-like	TF
gene-CEY00_Acc01792	GARP-G2-like	TF
gene-CEY00_Acc01815	GARP-G2-like	TF
gene-CEY00_Acc01979	GARP-G2-like	TF
gene-CEY00_Acc01988	GARP-G2-like	TF
gene-CEY00_Acc03137	GARP-G2-like	TF
gene-CEY00_Acc04680	GARP-G2-like	TF
gene-CEY00_Acc05351	GARP-G2-like	TF
gene-CEY00_Acc06050	GARP-G2-like	TF
gene-CEY00_Acc06984	GARP-G2-like	TF
gene-CEY00_Acc07368	GARP-G2-like	TF
gene-CEY00_Acc07741	GARP-G2-like	TF
gene-CEY00_Acc08125	GARP-G2-like	TF
gene-CEY00_Acc08650	GARP-G2-like	TF
gene-CEY00_Acc08695	GARP-G2-like	TF
gene-CEY00_Acc08837	GARP-G2-like	TF
gene-CEY00_Acc09091	GARP-G2-like	TF
gene-CEY00_Acc09663	GARP-G2-like	TF
gene-CEY00_Acc10130	GARP-G2-like	TF
gene-CEY00_Acc10176	GARP-G2-like	TF
gene-CEY00_Acc11204	GARP-G2-like	TF
gene-CEY00_Acc12908	GARP-G2-like	TF
gene-CEY00_Acc13117	GARP-G2-like	TF
gene-CEY00_Acc13240	GARP-G2-like	TF
gene-CEY00_Acc13869	GARP-G2-like	TF
gene-CEY00_Acc14130	GARP-G2-like	TF
gene-CEY00_Acc14425	GARP-G2-like	TF
gene-CEY00_Acc14665	GARP-G2-like	TF
gene-CEY00_Acc14812	GARP-G2-like	TF
gene-CEY00_Acc14852	GARP-G2-like	TF
gene-CEY00_Acc16440	GARP-G2-like	TF
gene-CEY00_Acc18818	GARP-G2-like	TF
gene-CEY00_Acc18913	GARP-G2-like	TF
gene-CEY00_Acc18948	GARP-G2-like	TF
gene-CEY00_Acc20499	GARP-G2-like	TF
gene-CEY00_Acc20705	GARP-G2-like	TF
gene-CEY00_Acc20873	GARP-G2-like	TF
gene-CEY00_Acc20995	GARP-G2-like	TF
gene-CEY00_Acc21763	GARP-G2-like	TF
gene-CEY00_Acc22669	GARP-G2-like	TF
gene-CEY00_Acc22705	GARP-G2-like	TF
gene-CEY00_Acc23081	GARP-G2-like	TF
gene-CEY00_Acc23201	GARP-G2-like	TF
gene-CEY00_Acc23700	GARP-G2-like	TF
gene-CEY00_Acc24252	GARP-G2-like	TF
gene-CEY00_Acc25154	GARP-G2-like	TF
gene-CEY00_Acc25343	GARP-G2-like	TF
gene-CEY00_Acc25638	GARP-G2-like	TF
gene-CEY00_Acc25801	GARP-G2-like	TF
gene-CEY00_Acc25848	GARP-G2-like	TF
gene-CEY00_Acc26096	GARP-G2-like	TF
gene-CEY00_Acc26535	GARP-G2-like	TF
gene-CEY00_Acc27406	GARP-G2-like	TF
gene-CEY00_Acc27826	GARP-G2-like	TF
gene-CEY00_Acc28538	GARP-G2-like	TF
gene-CEY00_Acc28727	GARP-G2-like	TF
gene-CEY00_Acc29028	GARP-G2-like	TF
gene-CEY00_Acc29456	GARP-G2-like	TF
gene-CEY00_Acc31279	GARP-G2-like	TF
gene-CEY00_Acc31760	GARP-G2-like	TF
gene-CEY00_Acc32624	GARP-G2-like	TF
gene-CEY00_Acc33003	GARP-G2-like	TF
gene-CEY00_Acc33491	GARP-G2-like	TF
gene-CEY00_Acc33711	GARP-G2-like	TF
gene-CEY00_Acc01170	GeBP	TF
gene-CEY00_Acc07866	GeBP	TF
gene-CEY00_Acc09437	GeBP	TF
gene-CEY00_Acc09637	GeBP	TF
gene-CEY00_Acc11025	GeBP	TF
gene-CEY00_Acc13527	GeBP	TF
gene-CEY00_Acc17208	GeBP	TF
gene-CEY00_Acc17429	GeBP	TF
gene-CEY00_Acc19060	GeBP	TF
gene-CEY00_Acc19441	GeBP	TF
gene-CEY00_Acc20588	GeBP	TF
gene-CEY00_Acc25049	GeBP	TF
Actinidia_chinensis_newGene_2353	GNAT	TR
gene-CEY00_Acc00535	GNAT	TR
gene-CEY00_Acc01496	GNAT	TR
gene-CEY00_Acc01896	GNAT	TR
gene-CEY00_Acc03074	GNAT	TR
gene-CEY00_Acc03788	GNAT	TR
gene-CEY00_Acc03923	GNAT	TR
gene-CEY00_Acc04255	GNAT	TR
gene-CEY00_Acc04256	GNAT	TR
gene-CEY00_Acc05182	GNAT	TR
gene-CEY00_Acc05494	GNAT	TR
gene-CEY00_Acc06250	GNAT	TR
gene-CEY00_Acc07778	GNAT	TR
gene-CEY00_Acc07853	GNAT	TR
gene-CEY00_Acc08405	GNAT	TR
gene-CEY00_Acc09809	GNAT	TR
gene-CEY00_Acc10268	GNAT	TR
gene-CEY00_Acc15025	GNAT	TR
gene-CEY00_Acc15153	GNAT	TR
gene-CEY00_Acc15181	GNAT	TR
gene-CEY00_Acc16259	GNAT	TR
gene-CEY00_Acc16529	GNAT	TR
gene-CEY00_Acc17923	GNAT	TR
gene-CEY00_Acc18061	GNAT	TR
gene-CEY00_Acc18705	GNAT	TR
gene-CEY00_Acc19278	GNAT	TR
gene-CEY00_Acc20157	GNAT	TR
gene-CEY00_Acc20409	GNAT	TR
gene-CEY00_Acc20420	GNAT	TR
gene-CEY00_Acc22507	GNAT	TR
gene-CEY00_Acc22787	GNAT	TR
gene-CEY00_Acc23202	GNAT	TR
gene-CEY00_Acc27125	GNAT	TR
gene-CEY00_Acc27609	GNAT	TR
gene-CEY00_Acc29562	GNAT	TR
gene-CEY00_Acc29701	GNAT	TR
gene-CEY00_Acc30296	GNAT	TR
gene-CEY00_Acc30957	GNAT	TR
gene-CEY00_Acc31246	GNAT	TR
gene-CEY00_Acc32360	GNAT	TR
gene-CEY00_Acc33340	GNAT	TR
gene-CEY00_Acc33341	GNAT	TR
gene-CEY00_Acc00042	GRAS	TF
gene-CEY00_Acc00099	GRAS	TF
gene-CEY00_Acc00319	GRAS	TF
gene-CEY00_Acc00470	GRAS	TF
gene-CEY00_Acc00526	GRAS	TF
gene-CEY00_Acc00595	GRAS	TF
gene-CEY00_Acc01172	GRAS	TF
gene-CEY00_Acc01917	GRAS	TF
gene-CEY00_Acc03005	GRAS	TF
gene-CEY00_Acc03006	GRAS	TF
gene-CEY00_Acc03007	GRAS	TF
gene-CEY00_Acc03088	GRAS	TF
gene-CEY00_Acc03430	GRAS	TF
gene-CEY00_Acc03747	GRAS	TF
gene-CEY00_Acc05087	GRAS	TF
gene-CEY00_Acc05555	GRAS	TF
gene-CEY00_Acc05821	GRAS	TF
gene-CEY00_Acc05985	GRAS	TF
gene-CEY00_Acc06094	GRAS	TF
gene-CEY00_Acc06109	GRAS	TF
gene-CEY00_Acc08589	GRAS	TF
gene-CEY00_Acc08697	GRAS	TF
gene-CEY00_Acc08751	GRAS	TF
gene-CEY00_Acc09013	GRAS	TF
gene-CEY00_Acc09266	GRAS	TF
gene-CEY00_Acc09685	GRAS	TF
gene-CEY00_Acc09934	GRAS	TF
gene-CEY00_Acc10270	GRAS	TF
gene-CEY00_Acc10509	GRAS	TF
gene-CEY00_Acc11562	GRAS	TF
gene-CEY00_Acc12278	GRAS	TF
gene-CEY00_Acc12807	GRAS	TF
gene-CEY00_Acc13119	GRAS	TF
gene-CEY00_Acc13523	GRAS	TF
gene-CEY00_Acc13593	GRAS	TF
gene-CEY00_Acc13739	GRAS	TF
gene-CEY00_Acc14653	GRAS	TF
gene-CEY00_Acc14809	GRAS	TF
gene-CEY00_Acc14857	GRAS	TF
gene-CEY00_Acc15713	GRAS	TF
gene-CEY00_Acc15797	GRAS	TF
gene-CEY00_Acc16443	GRAS	TF
gene-CEY00_Acc16444	GRAS	TF
gene-CEY00_Acc16445	GRAS	TF
gene-CEY00_Acc16773	GRAS	TF
gene-CEY00_Acc16846	GRAS	TF
gene-CEY00_Acc17038	GRAS	TF
gene-CEY00_Acc17520	GRAS	TF
gene-CEY00_Acc17662	GRAS	TF
gene-CEY00_Acc18054	GRAS	TF
gene-CEY00_Acc19054	GRAS	TF
gene-CEY00_Acc19082	GRAS	TF
gene-CEY00_Acc19273	GRAS	TF
gene-CEY00_Acc19445	GRAS	TF
gene-CEY00_Acc19898	GRAS	TF
gene-CEY00_Acc19977	GRAS	TF
gene-CEY00_Acc20237	GRAS	TF
gene-CEY00_Acc20516	GRAS	TF
gene-CEY00_Acc21564	GRAS	TF
gene-CEY00_Acc21589	GRAS	TF
gene-CEY00_Acc22055	GRAS	TF
gene-CEY00_Acc23199	GRAS	TF
gene-CEY00_Acc24111	GRAS	TF
gene-CEY00_Acc24553	GRAS	TF
gene-CEY00_Acc24554	GRAS	TF
gene-CEY00_Acc25014	GRAS	TF
gene-CEY00_Acc25798	GRAS	TF
gene-CEY00_Acc25853	GRAS	TF
gene-CEY00_Acc26297	GRAS	TF
gene-CEY00_Acc27128	GRAS	TF
gene-CEY00_Acc27129	GRAS	TF
gene-CEY00_Acc27725	GRAS	TF
gene-CEY00_Acc28404	GRAS	TF
gene-CEY00_Acc28862	GRAS	TF
gene-CEY00_Acc29703	GRAS	TF
gene-CEY00_Acc30278	GRAS	TF
gene-CEY00_Acc30279	GRAS	TF
gene-CEY00_Acc30357	GRAS	TF
gene-CEY00_Acc30505	GRAS	TF
gene-CEY00_Acc30792	GRAS	TF
gene-CEY00_Acc30959	GRAS	TF
gene-CEY00_Acc31061	GRAS	TF
gene-CEY00_Acc31074	GRAS	TF
gene-CEY00_Acc31177	GRAS	TF
gene-CEY00_Acc31544	GRAS	TF
gene-CEY00_Acc32343	GRAS	TF
gene-CEY00_Acc32344	GRAS	TF
gene-CEY00_Acc32426	GRAS	TF
gene-CEY00_Acc33441	GRAS	TF
gene-CEY00_Acc00512	GRF	TF
gene-CEY00_Acc01337	GRF	TF
gene-CEY00_Acc02551	GRF	TF
gene-CEY00_Acc04802	GRF	TF
gene-CEY00_Acc05958	GRF	TF
gene-CEY00_Acc08428	GRF	TF
gene-CEY00_Acc09068	GRF	TF
gene-CEY00_Acc09815	GRF	TF
gene-CEY00_Acc10252	GRF	TF
gene-CEY00_Acc11727	GRF	TF
gene-CEY00_Acc12098	GRF	TF
gene-CEY00_Acc12806	GRF	TF
gene-CEY00_Acc12964	GRF	TF
gene-CEY00_Acc15515	GRF	TF
gene-CEY00_Acc16921	GRF	TF
gene-CEY00_Acc17664	GRF	TF
gene-CEY00_Acc20346	GRF	TF
gene-CEY00_Acc21041	GRF	TF
gene-CEY00_Acc23374	GRF	TF
gene-CEY00_Acc23835	GRF	TF
gene-CEY00_Acc28881	GRF	TF
gene-CEY00_Acc29060	GRF	TF
gene-CEY00_Acc29480	GRF	TF
gene-CEY00_Acc30940	GRF	TF
gene-CEY00_Acc00954	HB-BELL	TF
gene-CEY00_Acc01691	HB-BELL	TF
gene-CEY00_Acc02937	HB-BELL	TF
gene-CEY00_Acc04608	HB-BELL	TF
gene-CEY00_Acc04665	HB-BELL	TF
gene-CEY00_Acc06080	HB-BELL	TF
gene-CEY00_Acc07076	HB-BELL	TF
gene-CEY00_Acc08383	HB-BELL	TF
gene-CEY00_Acc10394	HB-BELL	TF
gene-CEY00_Acc10737	HB-BELL	TF
gene-CEY00_Acc11850	HB-BELL	TF
gene-CEY00_Acc12701	HB-BELL	TF
gene-CEY00_Acc14632	HB-BELL	TF
gene-CEY00_Acc15657	HB-BELL	TF
gene-CEY00_Acc16961	HB-BELL	TF
gene-CEY00_Acc20036	HB-BELL	TF
gene-CEY00_Acc22585	HB-BELL	TF
gene-CEY00_Acc23620	HB-BELL	TF
gene-CEY00_Acc23687	HB-BELL	TF
gene-CEY00_Acc25962	HB-BELL	TF
gene-CEY00_Acc28651	HB-BELL	TF
gene-CEY00_Acc30020	HB-BELL	TF
gene-CEY00_Acc31053	HB-BELL	TF
gene-CEY00_Acc32065	HB-BELL	TF
Actinidia_chinensis_newGene_8771	HB-HD-ZIP	TF
gene-CEY00_Acc00436	HB-HD-ZIP	TF
gene-CEY00_Acc00505	HB-HD-ZIP	TF
gene-CEY00_Acc00806	HB-HD-ZIP	TF
gene-CEY00_Acc01280	HB-HD-ZIP	TF
gene-CEY00_Acc01422	HB-HD-ZIP	TF
gene-CEY00_Acc02123	HB-HD-ZIP	TF
gene-CEY00_Acc02587	HB-HD-ZIP	TF
gene-CEY00_Acc03485	HB-HD-ZIP	TF
gene-CEY00_Acc03794	HB-HD-ZIP	TF
gene-CEY00_Acc05340	HB-HD-ZIP	TF
gene-CEY00_Acc05417	HB-HD-ZIP	TF
gene-CEY00_Acc05683	HB-HD-ZIP	TF
gene-CEY00_Acc05734	HB-HD-ZIP	TF
gene-CEY00_Acc05949	HB-HD-ZIP	TF
gene-CEY00_Acc06303	HB-HD-ZIP	TF
gene-CEY00_Acc06321	HB-HD-ZIP	TF
gene-CEY00_Acc06400	HB-HD-ZIP	TF
gene-CEY00_Acc07548	HB-HD-ZIP	TF
gene-CEY00_Acc07972	HB-HD-ZIP	TF
gene-CEY00_Acc08991	HB-HD-ZIP	TF
gene-CEY00_Acc09099	HB-HD-ZIP	TF
gene-CEY00_Acc09342	HB-HD-ZIP	TF
gene-CEY00_Acc09622	HB-HD-ZIP	TF
gene-CEY00_Acc10164	HB-HD-ZIP	TF
gene-CEY00_Acc10243	HB-HD-ZIP	TF
gene-CEY00_Acc11670	HB-HD-ZIP	TF
gene-CEY00_Acc11725	HB-HD-ZIP	TF
gene-CEY00_Acc12102	HB-HD-ZIP	TF
gene-CEY00_Acc12169	HB-HD-ZIP	TF
gene-CEY00_Acc12644	HB-HD-ZIP	TF
gene-CEY00_Acc13658	HB-HD-ZIP	TF
gene-CEY00_Acc14147	HB-HD-ZIP	TF
gene-CEY00_Acc14402	HB-HD-ZIP	TF
gene-CEY00_Acc14582	HB-HD-ZIP	TF
gene-CEY00_Acc14991	HB-HD-ZIP	TF
gene-CEY00_Acc15520	HB-HD-ZIP	TF
gene-CEY00_Acc15834	HB-HD-ZIP	TF
gene-CEY00_Acc16725	HB-HD-ZIP	TF
gene-CEY00_Acc16907	HB-HD-ZIP	TF
gene-CEY00_Acc17115	HB-HD-ZIP	TF
gene-CEY00_Acc17444	HB-HD-ZIP	TF
gene-CEY00_Acc18234	HB-HD-ZIP	TF
gene-CEY00_Acc18405	HB-HD-ZIP	TF
gene-CEY00_Acc20566	HB-HD-ZIP	TF
gene-CEY00_Acc20671	HB-HD-ZIP	TF
gene-CEY00_Acc20798	HB-HD-ZIP	TF
gene-CEY00_Acc21801	HB-HD-ZIP	TF
gene-CEY00_Acc22265	HB-HD-ZIP	TF
gene-CEY00_Acc22569	HB-HD-ZIP	TF
gene-CEY00_Acc24930	HB-HD-ZIP	TF
gene-CEY00_Acc25037	HB-HD-ZIP	TF
gene-CEY00_Acc25951	HB-HD-ZIP	TF
gene-CEY00_Acc26041	HB-HD-ZIP	TF
gene-CEY00_Acc26570	HB-HD-ZIP	TF
gene-CEY00_Acc27611	HB-HD-ZIP	TF
gene-CEY00_Acc28034	HB-HD-ZIP	TF
gene-CEY00_Acc28181	HB-HD-ZIP	TF
gene-CEY00_Acc28419	HB-HD-ZIP	TF
gene-CEY00_Acc28612	HB-HD-ZIP	TF
gene-CEY00_Acc28942	HB-HD-ZIP	TF
gene-CEY00_Acc29268	HB-HD-ZIP	TF
gene-CEY00_Acc29840	HB-HD-ZIP	TF
gene-CEY00_Acc30161	HB-HD-ZIP	TF
gene-CEY00_Acc30637	HB-HD-ZIP	TF
gene-CEY00_Acc30707	HB-HD-ZIP	TF
gene-CEY00_Acc30928	HB-HD-ZIP	TF
gene-CEY00_Acc31193	HB-HD-ZIP	TF
gene-CEY00_Acc31400	HB-HD-ZIP	TF
gene-CEY00_Acc31410	HB-HD-ZIP	TF
gene-CEY00_Acc32217	HB-HD-ZIP	TF
gene-CEY00_Acc32646	HB-HD-ZIP	TF
gene-CEY00_Acc33032	HB-HD-ZIP	TF
gene-CEY00_Acc04815	HB-KNOX	TF
gene-CEY00_Acc06186	HB-KNOX	TF
gene-CEY00_Acc09721	HB-KNOX	TF
gene-CEY00_Acc10907	HB-KNOX	TF
gene-CEY00_Acc12433	HB-KNOX	TF
gene-CEY00_Acc14214	HB-KNOX	TF
gene-CEY00_Acc14529	HB-KNOX	TF
gene-CEY00_Acc15461	HB-KNOX	TF
gene-CEY00_Acc15735	HB-KNOX	TF
gene-CEY00_Acc17486	HB-KNOX	TF
gene-CEY00_Acc18122	HB-KNOX	TF
gene-CEY00_Acc18535	HB-KNOX	TF
gene-CEY00_Acc19961	HB-KNOX	TF
gene-CEY00_Acc22458	HB-KNOX	TF
gene-CEY00_Acc23849	HB-KNOX	TF
gene-CEY00_Acc24190	HB-KNOX	TF
gene-CEY00_Acc29203	HB-KNOX	TF
gene-CEY00_Acc29776	HB-KNOX	TF
gene-CEY00_Acc32809	HB-KNOX	TF
Actinidia_chinensis_newGene_2166	HB-other	TF
gene-CEY00_Acc00969	HB-other	TF
gene-CEY00_Acc03780	HB-other	TF
gene-CEY00_Acc06091	HB-other	TF
gene-CEY00_Acc10661	HB-other	TF
gene-CEY00_Acc12648	HB-other	TF
gene-CEY00_Acc13871	HB-other	TF
gene-CEY00_Acc18947	HB-other	TF
gene-CEY00_Acc19105	HB-other	TF
gene-CEY00_Acc20665	HB-other	TF
gene-CEY00_Acc21727	HB-other	TF
gene-CEY00_Acc22493	HB-other	TF
gene-CEY00_Acc23848	HB-other	TF
gene-CEY00_Acc25118	HB-other	TF
gene-CEY00_Acc25123	HB-other	TF
gene-CEY00_Acc26176	HB-other	TF
gene-CEY00_Acc30342	HB-other	TF
gene-CEY00_Acc31058	HB-other	TF
gene-CEY00_Acc32409	HB-other	TF
gene-CEY00_Acc06912	HB-PHD	TF
gene-CEY00_Acc21077	HB-PHD	TF
gene-CEY00_Acc22673	HB-PHD	TF
gene-CEY00_Acc04741	HB-WOX	TF
gene-CEY00_Acc05206	HB-WOX	TF
gene-CEY00_Acc05283	HB-WOX	TF
gene-CEY00_Acc08359	HB-WOX	TF
gene-CEY00_Acc09522	HB-WOX	TF
gene-CEY00_Acc11781	HB-WOX	TF
gene-CEY00_Acc12050	HB-WOX	TF
gene-CEY00_Acc16985	HB-WOX	TF
gene-CEY00_Acc17296	HB-WOX	TF
gene-CEY00_Acc18757	HB-WOX	TF
gene-CEY00_Acc23762	HB-WOX	TF
gene-CEY00_Acc24349	HB-WOX	TF
gene-CEY00_Acc24453	HB-WOX	TF
gene-CEY00_Acc25877	HB-WOX	TF
gene-CEY00_Acc25908	HB-WOX	TF
gene-CEY00_Acc27793	HB-WOX	TF
gene-CEY00_Acc29332	HB-WOX	TF
gene-CEY00_Acc30208	HB-WOX	TF
Actinidia_chinensis_newGene_5083	HMG	TR
gene-CEY00_Acc01109	HMG	TR
gene-CEY00_Acc01765	HMG	TR
gene-CEY00_Acc01782	HMG	TR
gene-CEY00_Acc02220	HMG	TR
gene-CEY00_Acc03978	HMG	TR
gene-CEY00_Acc04479	HMG	TR
gene-CEY00_Acc05279	HMG	TR
gene-CEY00_Acc05731	HMG	TR
gene-CEY00_Acc08642	HMG	TR
gene-CEY00_Acc08643	HMG	TR
gene-CEY00_Acc10461	HMG	TR
gene-CEY00_Acc13652	HMG	TR
gene-CEY00_Acc15604	HMG	TR
gene-CEY00_Acc16794	HMG	TR
gene-CEY00_Acc21321	HMG	TR
gene-CEY00_Acc23479	HMG	TR
gene-CEY00_Acc24352	HMG	TR
gene-CEY00_Acc30701	HMG	TR
gene-CEY00_Acc31378	HMG	TR
gene-CEY00_Acc23318	HRT	TF
Actinidia_chinensis_newGene_2251	HSF	TF
gene-CEY00_Acc00304	HSF	TF
gene-CEY00_Acc01927	HSF	TF
gene-CEY00_Acc02109	HSF	TF
gene-CEY00_Acc03093	HSF	TF
gene-CEY00_Acc03481	HSF	TF
gene-CEY00_Acc04237	HSF	TF
gene-CEY00_Acc04732	HSF	TF
gene-CEY00_Acc06038	HSF	TF
gene-CEY00_Acc06517	HSF	TF
gene-CEY00_Acc10326	HSF	TF
gene-CEY00_Acc11785	HSF	TF
gene-CEY00_Acc12042	HSF	TF
gene-CEY00_Acc12994	HSF	TF
gene-CEY00_Acc13091	HSF	TF
gene-CEY00_Acc13935	HSF	TF
gene-CEY00_Acc16075	HSF	TF
gene-CEY00_Acc17335	HSF	TF
gene-CEY00_Acc18886	HSF	TF
gene-CEY00_Acc19984	HSF	TF
gene-CEY00_Acc20407	HSF	TF
gene-CEY00_Acc20419	HSF	TF
gene-CEY00_Acc21364	HSF	TF
gene-CEY00_Acc22614	HSF	TF
gene-CEY00_Acc23145	HSF	TF
gene-CEY00_Acc23154	HSF	TF
gene-CEY00_Acc23234	HSF	TF
gene-CEY00_Acc23343	HSF	TF
gene-CEY00_Acc25577	HSF	TF
gene-CEY00_Acc27358	HSF	TF
gene-CEY00_Acc28038	HSF	TF
gene-CEY00_Acc28172	HSF	TF
gene-CEY00_Acc28370	HSF	TF
gene-CEY00_Acc28668	HSF	TF
gene-CEY00_Acc31008	HSF	TF
gene-CEY00_Acc31134	HSF	TF
gene-CEY00_Acc31729	HSF	TF
gene-CEY00_Acc01881	IWS1	TR
gene-CEY00_Acc02024	IWS1	TR
gene-CEY00_Acc02394	IWS1	TR
gene-CEY00_Acc03059	IWS1	TR
gene-CEY00_Acc03791	IWS1	TR
gene-CEY00_Acc03891	IWS1	TR
gene-CEY00_Acc04539	IWS1	TR
gene-CEY00_Acc05533	IWS1	TR
gene-CEY00_Acc08091	IWS1	TR
gene-CEY00_Acc08736	IWS1	TR
gene-CEY00_Acc11338	IWS1	TR
gene-CEY00_Acc18162	IWS1	TR
gene-CEY00_Acc21993	IWS1	TR
gene-CEY00_Acc21995	IWS1	TR
gene-CEY00_Acc23549	IWS1	TR
gene-CEY00_Acc26737	IWS1	TR
gene-CEY00_Acc26739	IWS1	TR
gene-CEY00_Acc27880	IWS1	TR
gene-CEY00_Acc29807	IWS1	TR
Actinidia_chinensis_newGene_2672	Jumonji	TR
Actinidia_chinensis_newGene_5153	Jumonji	TR
gene-CEY00_Acc02158	Jumonji	TR
gene-CEY00_Acc02612	Jumonji	TR
gene-CEY00_Acc02628	Jumonji	TR
gene-CEY00_Acc03787	Jumonji	TR
gene-CEY00_Acc07569	Jumonji	TR
gene-CEY00_Acc07997	Jumonji	TR
gene-CEY00_Acc08511	Jumonji	TR
gene-CEY00_Acc09503	Jumonji	TR
gene-CEY00_Acc09616	Jumonji	TR
gene-CEY00_Acc09727	Jumonji	TR
gene-CEY00_Acc15096	Jumonji	TR
gene-CEY00_Acc16057	Jumonji	TR
gene-CEY00_Acc16972	Jumonji	TR
gene-CEY00_Acc17272	Jumonji	TR
gene-CEY00_Acc18116	Jumonji	TR
gene-CEY00_Acc20417	Jumonji	TR
gene-CEY00_Acc23929	Jumonji	TR
gene-CEY00_Acc24682	Jumonji	TR
gene-CEY00_Acc27414	Jumonji	TR
gene-CEY00_Acc29455	Jumonji	TR
gene-CEY00_Acc29694	Jumonji	TR
gene-CEY00_Acc29992	Jumonji	TR
gene-CEY00_Acc17960	LFY	TF
gene-CEY00_Acc29602	LFY	TF
Actinidia_chinensis_newGene_6078	LIM	TF
Actinidia_chinensis_newGene_8232	LIM	TF
gene-CEY00_Acc01597	LIM	TF
gene-CEY00_Acc02853	LIM	TF
gene-CEY00_Acc03732	LIM	TF
gene-CEY00_Acc07430	LIM	TF
gene-CEY00_Acc09111	LIM	TF
gene-CEY00_Acc11735	LIM	TF
gene-CEY00_Acc15995	LIM	TF
gene-CEY00_Acc18165	LIM	TF
gene-CEY00_Acc26733	LIM	TF
gene-CEY00_Acc27782	LIM	TF
gene-CEY00_Acc29810	LIM	TF
Actinidia_chinensis_newGene_2907	LOB	TF
Actinidia_chinensis_newGene_3134	LOB	TF
Actinidia_chinensis_newGene_3609	LOB	TF
Actinidia_chinensis_newGene_4905	LOB	TF
Actinidia_chinensis_newGene_5609	LOB	TF
Actinidia_chinensis_newGene_726	LOB	TF
gene-CEY00_Acc00536	LOB	TF
gene-CEY00_Acc01524	LOB	TF
gene-CEY00_Acc01550	LOB	TF
gene-CEY00_Acc01627	LOB	TF
gene-CEY00_Acc02240	LOB	TF
gene-CEY00_Acc02442	LOB	TF
gene-CEY00_Acc02797	LOB	TF
gene-CEY00_Acc02821	LOB	TF
gene-CEY00_Acc03143	LOB	TF
gene-CEY00_Acc03774	LOB	TF
gene-CEY00_Acc03818	LOB	TF
gene-CEY00_Acc04000	LOB	TF
gene-CEY00_Acc04776	LOB	TF
gene-CEY00_Acc05293	LOB	TF
gene-CEY00_Acc06895	LOB	TF
gene-CEY00_Acc07425	LOB	TF
gene-CEY00_Acc09049	LOB	TF
gene-CEY00_Acc10280	LOB	TF
gene-CEY00_Acc10379	LOB	TF
gene-CEY00_Acc10608	LOB	TF
gene-CEY00_Acc10640	LOB	TF
gene-CEY00_Acc12773	LOB	TF
gene-CEY00_Acc14614	LOB	TF
gene-CEY00_Acc14615	LOB	TF
gene-CEY00_Acc15050	LOB	TF
gene-CEY00_Acc16093	LOB	TF
gene-CEY00_Acc16541	LOB	TF
gene-CEY00_Acc16563	LOB	TF
gene-CEY00_Acc17294	LOB	TF
gene-CEY00_Acc18104	LOB	TF
gene-CEY00_Acc18217	LOB	TF
gene-CEY00_Acc18847	LOB	TF
gene-CEY00_Acc18911	LOB	TF
gene-CEY00_Acc21056	LOB	TF
gene-CEY00_Acc21557	LOB	TF
gene-CEY00_Acc21845	LOB	TF
gene-CEY00_Acc22020	LOB	TF
gene-CEY00_Acc22300	LOB	TF
gene-CEY00_Acc23802	LOB	TF
gene-CEY00_Acc24751	LOB	TF
gene-CEY00_Acc25130	LOB	TF
gene-CEY00_Acc25608	LOB	TF
gene-CEY00_Acc25924	LOB	TF
gene-CEY00_Acc26260	LOB	TF
gene-CEY00_Acc26604	LOB	TF
gene-CEY00_Acc26764	LOB	TF
gene-CEY00_Acc27431	LOB	TF
gene-CEY00_Acc27638	LOB	TF
gene-CEY00_Acc27834	LOB	TF
gene-CEY00_Acc29090	LOB	TF
gene-CEY00_Acc29658	LOB	TF
gene-CEY00_Acc30191	LOB	TF
gene-CEY00_Acc30690	LOB	TF
gene-CEY00_Acc31025	LOB	TF
gene-CEY00_Acc31841	LOB	TF
gene-CEY00_Acc31859	LOB	TF
gene-CEY00_Acc32244	LOB	TF
gene-CEY00_Acc32915	LOB	TF
gene-CEY00_Acc33476	LOB	TF
gene-CEY00_Acc11358	LUG	TR
gene-CEY00_Acc12480	LUG	TR
gene-CEY00_Acc14701	LUG	TR
gene-CEY00_Acc16479	LUG	TR
gene-CEY00_Acc20651	LUG	TR
gene-CEY00_Acc22517	LUG	TR
gene-CEY00_Acc25107	LUG	TR
gene-CEY00_Acc25672	LUG	TR
gene-CEY00_Acc29158	LUG	TR
gene-CEY00_Acc29899	LUG	TR
gene-CEY00_Acc31987	LUG	TR
Actinidia_chinensis_newGene_4423	MADS-MIKC	TF
Actinidia_chinensis_newGene_5244	MADS-MIKC	TF
Actinidia_chinensis_newGene_7295	MADS-MIKC	TF
gene-CEY00_Acc00027	MADS-MIKC	TF
gene-CEY00_Acc00495	MADS-MIKC	TF
gene-CEY00_Acc01045	MADS-MIKC	TF
gene-CEY00_Acc02284	MADS-MIKC	TF
gene-CEY00_Acc02285	MADS-MIKC	TF
gene-CEY00_Acc03527	MADS-MIKC	TF
gene-CEY00_Acc04040	MADS-MIKC	TF
gene-CEY00_Acc04041	MADS-MIKC	TF
gene-CEY00_Acc04591	MADS-MIKC	TF
gene-CEY00_Acc04856	MADS-MIKC	TF
gene-CEY00_Acc05042	MADS-MIKC	TF
gene-CEY00_Acc05397	MADS-MIKC	TF
gene-CEY00_Acc06158	MADS-MIKC	TF
gene-CEY00_Acc06804	MADS-MIKC	TF
gene-CEY00_Acc06819	MADS-MIKC	TF
gene-CEY00_Acc06844	MADS-MIKC	TF
gene-CEY00_Acc07652	MADS-MIKC	TF
gene-CEY00_Acc07950	MADS-MIKC	TF
gene-CEY00_Acc08270	MADS-MIKC	TF
gene-CEY00_Acc09079	MADS-MIKC	TF
gene-CEY00_Acc09279	MADS-MIKC	TF
gene-CEY00_Acc10230	MADS-MIKC	TF
gene-CEY00_Acc10522	MADS-MIKC	TF
gene-CEY00_Acc11540	MADS-MIKC	TF
[truncated: 1,441 more rows]
