# Supplementary material for: RNA-Seq Analysis Reveals Potential Genes Involved in Plant Growth Regulator-Induced Ovary Development in Male Kiwifruit (Actinidia eriantha)
Source: Plants (Basel). 2025 Feb 25;14(5):703. doi: 10.3390/plants14050703 (PMC11902103; doi:10.3390/plants14050703)
Supplement: Supplementary file 1 [file plants-14-00703-s001.zip › Table S3.xlsx]

## Sheet: Sheet1
Table S3 DEGs predicted to encode transcript factors
Con vs Fem 357 Up-regulated TFs			Con vs PT 409 Up-regulated TFs			Fem vs PT 508 Up-regulated TFs			Con vs Fem 523 Down-regulated TFs			Con vs PT 361 Down-regulated TFs			Fem vs PT 358 Down-regulated TFs			16 Up-regulated TFs			13 Down-regulated TFs
TF_ID	TF Family		TF_ID	TF Family		TF_ID	TF Family		TF_ID	TF Family		TF_ID	TF Family		TF_ID	TF Family		TF_ID	TF Family		TF_ID	TF Family
gene-CEY00_Acc01179	Alfin-like		gene-CEY00_Acc04805	AP2/ERF-AP2		gene-CEY00_Acc23362	Alfin-like		gene-CEY00_Acc06656	Alfin-like		gene-CEY00_Acc06656	Alfin-like		gene-CEY00_Acc29574	AP2/ERF-AP2		gene-CEY00_Acc04681	B3		gene-CEY00_Acc04742	AP2/ERF-ERF
gene-CEY00_Acc10314	AP2/ERF-AP2		gene-CEY00_Acc08507	AP2/ERF-AP2		gene-CEY00_Acc04805	AP2/ERF-AP2		gene-CEY00_Acc18964	AP2/ERF-AP2		gene-CEY00_Acc22335	AP2/ERF-AP2		gene-CEY00_Acc30199	AP2/ERF-AP2		gene-CEY00_Acc30181	B3-ARF		gene-CEY00_Acc15592	AP2/ERF-ERF
gene-CEY00_Acc20127	AP2/ERF-AP2		gene-CEY00_Acc08553	AP2/ERF-AP2		gene-CEY00_Acc08507	AP2/ERF-AP2		gene-CEY00_Acc25915	AP2/ERF-AP2		gene-CEY00_Acc00910	AP2/ERF-ERF		gene-CEY00_Acc00171	AP2/ERF-ERF		gene-CEY00_Acc00898	bHLH		gene-CEY00_Acc27382	AUX/IAA
gene-CEY00_Acc29574	AP2/ERF-AP2		gene-CEY00_Acc10249	AP2/ERF-AP2		gene-CEY00_Acc08553	AP2/ERF-AP2		gene-CEY00_Acc32262	AP2/ERF-AP2		gene-CEY00_Acc01436	AP2/ERF-ERF		gene-CEY00_Acc00576	AP2/ERF-ERF		gene-CEY00_Acc04610	bZIP		gene-CEY00_Acc00178	bHLH
gene-CEY00_Acc30199	AP2/ERF-AP2		gene-CEY00_Acc10314	AP2/ERF-AP2		gene-CEY00_Acc10249	AP2/ERF-AP2		gene-CEY00_Acc00910	AP2/ERF-ERF		gene-CEY00_Acc01480	AP2/ERF-ERF		gene-CEY00_Acc01223	AP2/ERF-ERF		gene-CEY00_Acc05833	bZIP		gene-CEY00_Acc06415	C2C2-YABBY
gene-CEY00_Acc00171	AP2/ERF-ERF		gene-CEY00_Acc20127	AP2/ERF-AP2		gene-CEY00_Acc18964	AP2/ERF-AP2		gene-CEY00_Acc01436	AP2/ERF-ERF		gene-CEY00_Acc02702	AP2/ERF-ERF		gene-CEY00_Acc01362	AP2/ERF-ERF		gene-CEY00_Acc11122	bZIP		gene-CEY00_Acc25983	C2H2
gene-CEY00_Acc00442	AP2/ERF-ERF		gene-CEY00_Acc23838	AP2/ERF-AP2		gene-CEY00_Acc23838	AP2/ERF-AP2		gene-CEY00_Acc01480	AP2/ERF-ERF		gene-CEY00_Acc02741	AP2/ERF-ERF		gene-CEY00_Acc02324	AP2/ERF-ERF		gene-CEY00_Acc18135	C2C2-Dof		gene-CEY00_Acc31312	C2H2
gene-CEY00_Acc01223	AP2/ERF-ERF		gene-CEY00_Acc00510	AP2/ERF-ERF		gene-CEY00_Acc25915	AP2/ERF-AP2		gene-CEY00_Acc01538	AP2/ERF-ERF		gene-CEY00_Acc03378	AP2/ERF-ERF		gene-CEY00_Acc02741	AP2/ERF-ERF		gene-CEY00_Acc11909	C2H2		gene-CEY00_Acc10176	GARP-G2-like
gene-CEY00_Acc01362	AP2/ERF-ERF		gene-CEY00_Acc00583	AP2/ERF-ERF		gene-CEY00_Acc32262	AP2/ERF-AP2		gene-CEY00_Acc02069	AP2/ERF-ERF		gene-CEY00_Acc03602	AP2/ERF-ERF		gene-CEY00_Acc02810	AP2/ERF-ERF		gene-CEY00_Acc22780	CPP		gene-CEY00_Acc04256	GNAT
gene-CEY00_Acc02324	AP2/ERF-ERF		gene-CEY00_Acc07913	AP2/ERF-ERF		gene-CEY00_Acc00510	AP2/ERF-ERF		gene-CEY00_Acc02101	AP2/ERF-ERF		gene-CEY00_Acc04742	AP2/ERF-ERF		gene-CEY00_Acc03378	AP2/ERF-ERF		gene-CEY00_Acc22585	HB-BELL		gene-CEY00_Acc23601	MADS-MIKC
gene-CEY00_Acc02644	AP2/ERF-ERF		gene-CEY00_Acc08308	AP2/ERF-ERF		gene-CEY00_Acc00583	AP2/ERF-ERF		gene-CEY00_Acc02702	AP2/ERF-ERF		gene-CEY00_Acc04970	AP2/ERF-ERF		gene-CEY00_Acc04742	AP2/ERF-ERF		gene-CEY00_Acc05417	HB-HD-ZIP		gene-CEY00_Acc07326	MADS-MIKC
gene-CEY00_Acc02810	AP2/ERF-ERF		gene-CEY00_Acc08353	AP2/ERF-ERF		gene-CEY00_Acc01481	AP2/ERF-ERF		gene-CEY00_Acc03503	AP2/ERF-ERF		gene-CEY00_Acc08097	AP2/ERF-ERF		gene-CEY00_Acc04970	AP2/ERF-ERF		gene-CEY00_Acc04732	HSF		gene-CEY00_Acc21211	NAC
gene-CEY00_Acc03378	AP2/ERF-ERF		gene-CEY00_Acc08995	AP2/ERF-ERF		gene-CEY00_Acc02702	AP2/ERF-ERF		gene-CEY00_Acc03600	AP2/ERF-ERF		gene-CEY00_Acc08705	AP2/ERF-ERF		gene-CEY00_Acc12935	AP2/ERF-ERF		gene-CEY00_Acc07632	MYB		gene-CEY00_Acc06157	SBP
gene-CEY00_Acc06953	AP2/ERF-ERF		gene-CEY00_Acc09890	AP2/ERF-ERF		gene-CEY00_Acc04926	AP2/ERF-ERF		gene-CEY00_Acc03602	AP2/ERF-ERF		gene-CEY00_Acc08831	AP2/ERF-ERF		gene-CEY00_Acc15592	AP2/ERF-ERF		gene-CEY00_Acc28592	MYB
gene-CEY00_Acc08995	AP2/ERF-ERF		gene-CEY00_Acc11780	AP2/ERF-ERF		gene-CEY00_Acc05083	AP2/ERF-ERF		gene-CEY00_Acc03828	AP2/ERF-ERF		gene-CEY00_Acc11606	AP2/ERF-ERF		gene-CEY00_Acc17850	AP2/ERF-ERF		gene-CEY00_Acc32996	MYB
gene-CEY00_Acc11780	AP2/ERF-ERF		gene-CEY00_Acc12639	AP2/ERF-ERF		gene-CEY00_Acc07913	AP2/ERF-ERF		gene-CEY00_Acc04170	AP2/ERF-ERF		gene-CEY00_Acc14625	AP2/ERF-ERF		gene-CEY00_Acc24014	AP2/ERF-ERF		gene-CEY00_Acc05075	Others
gene-CEY00_Acc12935	AP2/ERF-ERF		gene-CEY00_Acc12935	AP2/ERF-ERF		gene-CEY00_Acc08308	AP2/ERF-ERF		gene-CEY00_Acc04742	AP2/ERF-ERF		gene-CEY00_Acc15592	AP2/ERF-ERF		gene-CEY00_Acc27910	AP2/ERF-ERF
gene-CEY00_Acc15612	AP2/ERF-ERF		gene-CEY00_Acc13812	AP2/ERF-ERF		gene-CEY00_Acc08353	AP2/ERF-ERF		gene-CEY00_Acc04926	AP2/ERF-ERF		gene-CEY00_Acc15718	AP2/ERF-ERF		gene-CEY00_Acc27911	AP2/ERF-ERF
gene-CEY00_Acc17630	AP2/ERF-ERF		gene-CEY00_Acc16297	AP2/ERF-ERF		gene-CEY00_Acc09193	AP2/ERF-ERF		gene-CEY00_Acc08097	AP2/ERF-ERF		gene-CEY00_Acc15719	AP2/ERF-ERF		gene-CEY00_Acc27912	AP2/ERF-ERF
gene-CEY00_Acc25765	AP2/ERF-ERF		gene-CEY00_Acc17756	AP2/ERF-ERF		gene-CEY00_Acc09890	AP2/ERF-ERF		gene-CEY00_Acc08308	AP2/ERF-ERF		gene-CEY00_Acc15720	AP2/ERF-ERF		gene-CEY00_Acc31301	AP2/ERF-ERF
gene-CEY00_Acc27910	AP2/ERF-ERF		gene-CEY00_Acc17899	AP2/ERF-ERF		gene-CEY00_Acc10313	AP2/ERF-ERF		gene-CEY00_Acc08705	AP2/ERF-ERF		gene-CEY00_Acc17850	AP2/ERF-ERF		gene-CEY00_Acc07198	AP2/ERF-RAV
gene-CEY00_Acc27911	AP2/ERF-ERF		gene-CEY00_Acc20076	AP2/ERF-ERF		gene-CEY00_Acc11509	AP2/ERF-ERF		gene-CEY00_Acc08831	AP2/ERF-ERF		gene-CEY00_Acc18963	AP2/ERF-ERF		gene-CEY00_Acc10884	ARID
gene-CEY00_Acc27912	AP2/ERF-ERF		gene-CEY00_Acc21125	AP2/ERF-ERF		gene-CEY00_Acc12427	AP2/ERF-ERF		gene-CEY00_Acc09193	AP2/ERF-ERF		gene-CEY00_Acc19767	AP2/ERF-ERF		gene-CEY00_Acc21462	ARID
gene-CEY00_Acc29547	AP2/ERF-ERF		gene-CEY00_Acc21722	AP2/ERF-ERF		gene-CEY00_Acc12639	AP2/ERF-ERF		gene-CEY00_Acc09776	AP2/ERF-ERF		gene-CEY00_Acc20659	AP2/ERF-ERF		gene-CEY00_Acc04213	AUX/IAA
gene-CEY00_Acc31301	AP2/ERF-ERF		gene-CEY00_Acc23405	AP2/ERF-ERF		gene-CEY00_Acc13065	AP2/ERF-ERF		gene-CEY00_Acc10313	AP2/ERF-ERF		gene-CEY00_Acc23959	AP2/ERF-ERF		gene-CEY00_Acc04835	AUX/IAA
gene-CEY00_Acc10884	ARID		gene-CEY00_Acc24592	AP2/ERF-ERF		gene-CEY00_Acc13812	AP2/ERF-ERF		gene-CEY00_Acc11509	AP2/ERF-ERF		gene-CEY00_Acc24014	AP2/ERF-ERF		gene-CEY00_Acc13467	AUX/IAA
gene-CEY00_Acc21462	ARID		gene-CEY00_Acc26857	AP2/ERF-ERF		gene-CEY00_Acc14589	AP2/ERF-ERF		gene-CEY00_Acc11606	AP2/ERF-ERF		gene-CEY00_Acc25114	AP2/ERF-ERF		gene-CEY00_Acc17843	AUX/IAA
gene-CEY00_Acc15149	AUX/IAA		gene-CEY00_Acc27649	AP2/ERF-ERF		gene-CEY00_Acc14625	AP2/ERF-ERF		gene-CEY00_Acc12235	AP2/ERF-ERF		gene-CEY00_Acc25492	AP2/ERF-ERF		gene-CEY00_Acc22763	AUX/IAA
gene-CEY00_Acc17843	AUX/IAA		gene-CEY00_Acc27929	AP2/ERF-ERF		gene-CEY00_Acc15139	AP2/ERF-ERF		gene-CEY00_Acc12427	AP2/ERF-ERF		gene-CEY00_Acc28608	AP2/ERF-ERF		gene-CEY00_Acc23867	AUX/IAA
gene-CEY00_Acc22763	AUX/IAA		gene-CEY00_Acc29130	AP2/ERF-ERF		gene-CEY00_Acc15265	AP2/ERF-ERF		gene-CEY00_Acc14625	AP2/ERF-ERF		gene-CEY00_Acc28784	AP2/ERF-ERF		gene-CEY00_Acc27382	AUX/IAA
gene-CEY00_Acc23260	AUX/IAA		gene-CEY00_Acc29209	AP2/ERF-ERF		gene-CEY00_Acc16297	AP2/ERF-ERF		gene-CEY00_Acc15139	AP2/ERF-ERF		gene-CEY00_Acc28866	AP2/ERF-ERF		gene-CEY00_Acc15496	B3
gene-CEY00_Acc29936	AUX/IAA		Actinidia_chinensis_newGene_8187	AUX/IAA		gene-CEY00_Acc16586	AP2/ERF-ERF		gene-CEY00_Acc15265	AP2/ERF-ERF		gene-CEY00_Acc29730	AP2/ERF-ERF		gene-CEY00_Acc16580	B3
gene-CEY00_Acc31741	AUX/IAA		gene-CEY00_Acc09897	AUX/IAA		gene-CEY00_Acc17293	AP2/ERF-ERF		gene-CEY00_Acc15592	AP2/ERF-ERF		gene-CEY00_Acc30992	AP2/ERF-ERF		gene-CEY00_Acc20119	B3
gene-CEY00_Acc04681	B3		gene-CEY00_Acc12112	AUX/IAA		gene-CEY00_Acc17756	AP2/ERF-ERF		gene-CEY00_Acc15718	AP2/ERF-ERF		gene-CEY00_Acc33775	AP2/ERF-ERF		gene-CEY00_Acc22401	B3
gene-CEY00_Acc06994	B3		gene-CEY00_Acc12631	AUX/IAA		gene-CEY00_Acc17899	AP2/ERF-ERF		gene-CEY00_Acc15720	AP2/ERF-ERF		gene-CEY00_Acc04212	AUX/IAA		gene-CEY00_Acc30158	B3-ARF
gene-CEY00_Acc11808	B3		gene-CEY00_Acc13075	AUX/IAA		gene-CEY00_Acc20076	AP2/ERF-ERF		gene-CEY00_Acc15721	AP2/ERF-ERF		gene-CEY00_Acc13467	AUX/IAA		gene-CEY00_Acc30159	B3-ARF
gene-CEY00_Acc16580	B3		gene-CEY00_Acc13468	AUX/IAA		gene-CEY00_Acc20657	AP2/ERF-ERF		gene-CEY00_Acc15722	AP2/ERF-ERF		gene-CEY00_Acc17739	AUX/IAA		gene-CEY00_Acc33209	B3-ARF
gene-CEY00_Acc20119	B3		gene-CEY00_Acc14672	AUX/IAA		gene-CEY00_Acc21722	AP2/ERF-ERF		gene-CEY00_Acc15723	AP2/ERF-ERF		gene-CEY00_Acc17843	AUX/IAA		gene-CEY00_Acc24463	BBR-BPC
gene-CEY00_Acc22401	B3		gene-CEY00_Acc15149	AUX/IAA		gene-CEY00_Acc23272	AP2/ERF-ERF		gene-CEY00_Acc15853	AP2/ERF-ERF		gene-CEY00_Acc23867	AUX/IAA		gene-CEY00_Acc19239	BES1
gene-CEY00_Acc23701	B3		gene-CEY00_Acc17764	AUX/IAA		gene-CEY00_Acc24592	AP2/ERF-ERF		gene-CEY00_Acc16297	AP2/ERF-ERF		gene-CEY00_Acc27381	AUX/IAA		Actinidia_chinensis_newGene_3201	BES1
gene-CEY00_Acc06528	B3-ARF		gene-CEY00_Acc19500	AUX/IAA		gene-CEY00_Acc25113	AP2/ERF-ERF		gene-CEY00_Acc16586	AP2/ERF-ERF		gene-CEY00_Acc27382	AUX/IAA		Actinidia_chinensis_newGene_5692	bHLH
gene-CEY00_Acc08534	B3-ARF		gene-CEY00_Acc22239	AUX/IAA		gene-CEY00_Acc25620	AP2/ERF-ERF		gene-CEY00_Acc16667	AP2/ERF-ERF		gene-CEY00_Acc07385	B3		gene-CEY00_Acc00178	bHLH
gene-CEY00_Acc11482	B3-ARF		gene-CEY00_Acc22474	AUX/IAA		gene-CEY00_Acc26857	AP2/ERF-ERF		gene-CEY00_Acc16721	AP2/ERF-ERF		gene-CEY00_Acc15496	B3		gene-CEY00_Acc00833	bHLH
gene-CEY00_Acc12325	B3-ARF		gene-CEY00_Acc22764	AUX/IAA		gene-CEY00_Acc27649	AP2/ERF-ERF		gene-CEY00_Acc16722	AP2/ERF-ERF		gene-CEY00_Acc29698	B3		gene-CEY00_Acc02526	bHLH
gene-CEY00_Acc20780	B3-ARF		gene-CEY00_Acc23260	AUX/IAA		gene-CEY00_Acc27929	AP2/ERF-ERF		gene-CEY00_Acc16768	AP2/ERF-ERF		gene-CEY00_Acc15218	B3-ARF		gene-CEY00_Acc04389	bHLH
gene-CEY00_Acc23407	B3-ARF		gene-CEY00_Acc25587	AUX/IAA		gene-CEY00_Acc28797	AP2/ERF-ERF		gene-CEY00_Acc17293	AP2/ERF-ERF		gene-CEY00_Acc22725	BBR-BPC		gene-CEY00_Acc07054	bHLH
gene-CEY00_Acc24112	B3-ARF		gene-CEY00_Acc25588	AUX/IAA		gene-CEY00_Acc28945	AP2/ERF-ERF		gene-CEY00_Acc19767	AP2/ERF-ERF		gene-CEY00_Acc09124	BES1		gene-CEY00_Acc07750	bHLH
gene-CEY00_Acc25125	B3-ARF		gene-CEY00_Acc25589	AUX/IAA		gene-CEY00_Acc29130	AP2/ERF-ERF		gene-CEY00_Acc19972	AP2/ERF-ERF		Actinidia_chinensis_newGene_5692	bHLH		gene-CEY00_Acc10070	bHLH
gene-CEY00_Acc30158	B3-ARF		gene-CEY00_Acc26927	AUX/IAA		gene-CEY00_Acc29209	AP2/ERF-ERF		gene-CEY00_Acc20659	AP2/ERF-ERF		gene-CEY00_Acc00178	bHLH		gene-CEY00_Acc10192	bHLH
gene-CEY00_Acc30159	B3-ARF		gene-CEY00_Acc32030	AUX/IAA		gene-CEY00_Acc31880	AP2/ERF-ERF		gene-CEY00_Acc20680	AP2/ERF-ERF		gene-CEY00_Acc02526	bHLH		gene-CEY00_Acc13136	bHLH
gene-CEY00_Acc30181	B3-ARF		Actinidia_chinensis_newGene_3155	AUX/IAA		gene-CEY00_Acc28540	AP2/ERF-RAV		gene-CEY00_Acc21722	AP2/ERF-ERF		gene-CEY00_Acc06559	bHLH		gene-CEY00_Acc16202	bHLH
gene-CEY00_Acc32235	B3-ARF		gene-CEY00_Acc04681	B3		Actinidia_chinensis_newGene_8187	AUX/IAA		gene-CEY00_Acc23272	AP2/ERF-ERF		gene-CEY00_Acc09319	bHLH		gene-CEY00_Acc17096	bHLH
gene-CEY00_Acc00966	BBR-BPC		gene-CEY00_Acc06994	B3		gene-CEY00_Acc05926	AUX/IAA		gene-CEY00_Acc23763	AP2/ERF-ERF		gene-CEY00_Acc17096	bHLH		gene-CEY00_Acc17324	bHLH
Actinidia_chinensis_newGene_3201	BES1		gene-CEY00_Acc11218	B3		gene-CEY00_Acc09897	AUX/IAA		gene-CEY00_Acc25113	AP2/ERF-ERF		gene-CEY00_Acc18192	bHLH		gene-CEY00_Acc17977	bHLH
Actinidia_chinensis_newGene_5692	bHLH		gene-CEY00_Acc18064	B3		gene-CEY00_Acc12631	AUX/IAA		gene-CEY00_Acc25114	AP2/ERF-ERF		gene-CEY00_Acc18924	bHLH		gene-CEY00_Acc18192	bHLH
gene-CEY00_Acc00833	bHLH		gene-CEY00_Acc23701	B3		gene-CEY00_Acc12686	AUX/IAA		gene-CEY00_Acc25492	AP2/ERF-ERF		gene-CEY00_Acc19768	bHLH		gene-CEY00_Acc20018	bHLH
gene-CEY00_Acc00898	bHLH		gene-CEY00_Acc25760	B3		gene-CEY00_Acc13468	AUX/IAA		gene-CEY00_Acc25620	AP2/ERF-ERF		gene-CEY00_Acc23839	bHLH		gene-CEY00_Acc21917	bHLH
gene-CEY00_Acc04389	bHLH		gene-CEY00_Acc00874	B3		gene-CEY00_Acc14672	AUX/IAA		gene-CEY00_Acc27909	AP2/ERF-ERF		gene-CEY00_Acc28494	bHLH		gene-CEY00_Acc23757	bHLH
gene-CEY00_Acc04737	bHLH		gene-CEY00_Acc07566	B3-ARF		gene-CEY00_Acc17739	AUX/IAA		gene-CEY00_Acc27929	AP2/ERF-ERF		gene-CEY00_Acc29257	bHLH		gene-CEY00_Acc23839	bHLH
gene-CEY00_Acc04806	bHLH		gene-CEY00_Acc08534	B3-ARF		gene-CEY00_Acc17764	AUX/IAA		gene-CEY00_Acc28015	AP2/ERF-ERF		gene-CEY00_Acc29829	bHLH		gene-CEY00_Acc24137	bHLH
gene-CEY00_Acc06434	bHLH		gene-CEY00_Acc12325	B3-ARF		gene-CEY00_Acc19500	AUX/IAA		gene-CEY00_Acc28077	AP2/ERF-ERF		gene-CEY00_Acc29921	bHLH		gene-CEY00_Acc25685	bHLH
gene-CEY00_Acc07054	bHLH		gene-CEY00_Acc20673	B3-ARF		gene-CEY00_Acc22239	AUX/IAA		gene-CEY00_Acc28513	AP2/ERF-ERF		gene-CEY00_Acc30905	bHLH		gene-CEY00_Acc26675	bHLH
gene-CEY00_Acc07669	bHLH		gene-CEY00_Acc20780	B3-ARF		gene-CEY00_Acc22279	AUX/IAA		gene-CEY00_Acc28784	AP2/ERF-ERF		gene-CEY00_Acc00311	bZIP		gene-CEY00_Acc28494	bHLH
gene-CEY00_Acc07750	bHLH		gene-CEY00_Acc21018	B3-ARF		gene-CEY00_Acc22474	AUX/IAA		gene-CEY00_Acc28866	AP2/ERF-ERF		gene-CEY00_Acc00313	bZIP		gene-CEY00_Acc28836	bHLH
gene-CEY00_Acc10192	bHLH		gene-CEY00_Acc24112	B3-ARF		gene-CEY00_Acc22764	AUX/IAA		gene-CEY00_Acc28945	AP2/ERF-ERF		gene-CEY00_Acc01025	bZIP		gene-CEY00_Acc29829	bHLH
gene-CEY00_Acc11783	bHLH		gene-CEY00_Acc25125	B3-ARF		gene-CEY00_Acc25587	AUX/IAA		gene-CEY00_Acc29730	AP2/ERF-ERF		gene-CEY00_Acc04726	bZIP		gene-CEY00_Acc31237	bHLH
gene-CEY00_Acc14166	bHLH		gene-CEY00_Acc25233	B3-ARF		gene-CEY00_Acc25588	AUX/IAA		gene-CEY00_Acc30992	AP2/ERF-ERF		gene-CEY00_Acc04979	bZIP		gene-CEY00_Acc31419	bHLH
gene-CEY00_Acc16202	bHLH		gene-CEY00_Acc26853	B3-ARF		gene-CEY00_Acc25589	AUX/IAA		gene-CEY00_Acc33775	AP2/ERF-ERF		gene-CEY00_Acc06093	bZIP		gene-CEY00_Acc31692	bHLH
gene-CEY00_Acc17096	bHLH		gene-CEY00_Acc29618	B3-ARF		gene-CEY00_Acc25647	AUX/IAA		gene-CEY00_Acc24703	AP2/ERF-ERF		gene-CEY00_Acc06947	bZIP		gene-CEY00_Acc01025	bZIP
gene-CEY00_Acc17324	bHLH		gene-CEY00_Acc30158	B3-ARF		gene-CEY00_Acc26927	AUX/IAA		gene-CEY00_Acc28540	AP2/ERF-RAV		gene-CEY00_Acc08943	bZIP		gene-CEY00_Acc04025	bZIP
gene-CEY00_Acc17977	bHLH		gene-CEY00_Acc30159	B3-ARF		gene-CEY00_Acc26940	AUX/IAA		gene-CEY00_Acc31275	AP2/ERF-RAV		gene-CEY00_Acc11788	bZIP		gene-CEY00_Acc06744	bZIP
gene-CEY00_Acc18192	bHLH		gene-CEY00_Acc30181	B3-ARF		gene-CEY00_Acc32030	AUX/IAA		gene-CEY00_Acc04212	AUX/IAA		gene-CEY00_Acc16238	bZIP		gene-CEY00_Acc07066	bZIP
gene-CEY00_Acc20018	bHLH		gene-CEY00_Acc32215	B3-ARF		Actinidia_chinensis_newGene_3155	AUX/IAA		gene-CEY00_Acc05926	AUX/IAA		gene-CEY00_Acc16379	bZIP		gene-CEY00_Acc07873	bZIP
gene-CEY00_Acc20696	bHLH		gene-CEY00_Acc32235	B3-ARF		gene-CEY00_Acc04681	B3		gene-CEY00_Acc12686	AUX/IAA		gene-CEY00_Acc22492	bZIP		gene-CEY00_Acc08927	bZIP
gene-CEY00_Acc21038	bHLH		gene-CEY00_Acc22568	BBR-BPC		gene-CEY00_Acc06967	B3		gene-CEY00_Acc17739	AUX/IAA		gene-CEY00_Acc23746	bZIP		gene-CEY00_Acc11013	bZIP
gene-CEY00_Acc21917	bHLH		gene-CEY00_Acc00966	BBR-BPC		gene-CEY00_Acc08002	B3		gene-CEY00_Acc22279	AUX/IAA		gene-CEY00_Acc24555	bZIP		gene-CEY00_Acc12040	bZIP
gene-CEY00_Acc23757	bHLH		gene-CEY00_Acc00509	bHLH		gene-CEY00_Acc11218	B3		gene-CEY00_Acc22764	AUX/IAA		gene-CEY00_Acc28799	bZIP		gene-CEY00_Acc22492	bZIP
gene-CEY00_Acc25685	bHLH		gene-CEY00_Acc00700	bHLH		gene-CEY00_Acc21688	B3		gene-CEY00_Acc26927	AUX/IAA		gene-CEY00_Acc31060	bZIP		gene-CEY00_Acc26228	bZIP
gene-CEY00_Acc28494	bHLH		gene-CEY00_Acc00898	bHLH		gene-CEY00_Acc25760	B3		gene-CEY00_Acc26940	AUX/IAA		gene-CEY00_Acc31244	bZIP		gene-CEY00_Acc02264	bZIP
gene-CEY00_Acc28747	bHLH		gene-CEY00_Acc03002	bHLH		gene-CEY00_Acc25769	B3		gene-CEY00_Acc27381	AUX/IAA		gene-CEY00_Acc02264	bZIP		gene-CEY00_Acc02517	bZIP
gene-CEY00_Acc28836	bHLH		gene-CEY00_Acc03698	bHLH		gene-CEY00_Acc06668	B3-ARF		gene-CEY00_Acc27382	AUX/IAA		gene-CEY00_Acc02599	C2C2-CO-like		gene-CEY00_Acc04028	C2C2-CO-like
gene-CEY00_Acc29829	bHLH		gene-CEY00_Acc04217	bHLH		gene-CEY00_Acc07566	B3-ARF		gene-CEY00_Acc00082	B3		gene-CEY00_Acc03751	C2C2-Dof		gene-CEY00_Acc13564	C2C2-CO-like
gene-CEY00_Acc31237	bHLH		gene-CEY00_Acc04737	bHLH		gene-CEY00_Acc09765	B3-ARF		gene-CEY00_Acc06967	B3		gene-CEY00_Acc08581	C2C2-Dof		gene-CEY00_Acc18595	C2C2-CO-like
gene-CEY00_Acc31419	bHLH		gene-CEY00_Acc04806	bHLH		gene-CEY00_Acc15563	B3-ARF		gene-CEY00_Acc08002	B3		gene-CEY00_Acc09575	C2C2-Dof		gene-CEY00_Acc26483	C2C2-CO-like
gene-CEY00_Acc31739	bHLH		gene-CEY00_Acc04883	bHLH		gene-CEY00_Acc20673	B3-ARF		gene-CEY00_Acc08733	B3		gene-CEY00_Acc12264	C2C2-Dof		gene-CEY00_Acc03751	C2C2-Dof
gene-CEY00_Acc04025	bZIP		gene-CEY00_Acc05923	bHLH		gene-CEY00_Acc21307	B3-ARF		gene-CEY00_Acc29698	B3		gene-CEY00_Acc12754	C2C2-Dof		gene-CEY00_Acc12754	C2C2-Dof
gene-CEY00_Acc04610	bZIP		gene-CEY00_Acc07451	bHLH		gene-CEY00_Acc23580	B3-ARF		gene-CEY00_Acc06668	B3-ARF		gene-CEY00_Acc16857	C2C2-Dof		gene-CEY00_Acc14129	C2C2-Dof
gene-CEY00_Acc05833	bZIP		gene-CEY00_Acc07669	bHLH		gene-CEY00_Acc29618	B3-ARF		gene-CEY00_Acc07566	B3-ARF		gene-CEY00_Acc17354	C2C2-Dof		gene-CEY00_Acc16857	C2C2-Dof
gene-CEY00_Acc06744	bZIP		gene-CEY00_Acc08333	bHLH		gene-CEY00_Acc30181	B3-ARF		gene-CEY00_Acc09765	B3-ARF		gene-CEY00_Acc25109	C2C2-Dof		gene-CEY00_Acc26693	C2C2-Dof
gene-CEY00_Acc07314	bZIP		gene-CEY00_Acc09377	bHLH		gene-CEY00_Acc33626	B3-ARF		gene-CEY00_Acc12933	B3-ARF		gene-CEY00_Acc30723	C2C2-Dof		gene-CEY00_Acc29872	C2C2-Dof
gene-CEY00_Acc08927	bZIP		gene-CEY00_Acc09840	bHLH		gene-CEY00_Acc22568	BBR-BPC		gene-CEY00_Acc15218	B3-ARF		gene-CEY00_Acc12133	C2C2-GATA		gene-CEY00_Acc30258	C2C2-Dof
gene-CEY00_Acc11013	bZIP		gene-CEY00_Acc14021	bHLH		gene-CEY00_Acc06516	BBR-BPC		gene-CEY00_Acc23580	B3-ARF		gene-CEY00_Acc24959	C2C2-GATA		gene-CEY00_Acc30723	C2C2-Dof
gene-CEY00_Acc11122	bZIP		gene-CEY00_Acc14732	bHLH		gene-CEY00_Acc00460	bHLH		gene-CEY00_Acc33626	B3-ARF		gene-CEY00_Acc06415	C2C2-YABBY		gene-CEY00_Acc32323	C2C2-Dof
gene-CEY00_Acc20967	bZIP		gene-CEY00_Acc16299	bHLH		gene-CEY00_Acc00509	bHLH		gene-CEY00_Acc09124	BES1		gene-CEY00_Acc09023	C2C2-YABBY		gene-CEY00_Acc00996	C2C2-GATA
gene-CEY00_Acc26228	bZIP		gene-CEY00_Acc17246	bHLH		gene-CEY00_Acc00700	bHLH		gene-CEY00_Acc00178	bHLH		gene-CEY00_Acc14473	C2C2-YABBY		gene-CEY00_Acc01051	C2C2-GATA
gene-CEY00_Acc32113	bZIP		gene-CEY00_Acc18380	bHLH		gene-CEY00_Acc00898	bHLH		gene-CEY00_Acc00196	bHLH		gene-CEY00_Acc19364	C2C2-YABBY		gene-CEY00_Acc07086	C2C2-GATA
gene-CEY00_Acc02517	bZIP		gene-CEY00_Acc19740	bHLH		gene-CEY00_Acc01812	bHLH		gene-CEY00_Acc00460	bHLH		gene-CEY00_Acc32600	C2C2-YABBY		gene-CEY00_Acc24959	C2C2-GATA
gene-CEY00_Acc13564	C2C2-CO-like		gene-CEY00_Acc20202	bHLH		gene-CEY00_Acc01813	bHLH		gene-CEY00_Acc00700	bHLH		gene-CEY00_Acc01104	C2H2		gene-CEY00_Acc28656	C2C2-GATA
gene-CEY00_Acc26483	C2C2-CO-like		gene-CEY00_Acc20696	bHLH		gene-CEY00_Acc02103	bHLH		gene-CEY00_Acc01812	bHLH		gene-CEY00_Acc06695	C2H2		gene-CEY00_Acc29124	C2C2-GATA
gene-CEY00_Acc14129	C2C2-Dof		gene-CEY00_Acc21038	bHLH		gene-CEY00_Acc03002	bHLH		gene-CEY00_Acc02103	bHLH		gene-CEY00_Acc07667	C2H2		gene-CEY00_Acc06415	C2C2-YABBY
gene-CEY00_Acc18135	C2C2-Dof		gene-CEY00_Acc21946	bHLH		gene-CEY00_Acc03698	bHLH		gene-CEY00_Acc02825	bHLH		gene-CEY00_Acc08116	C2H2		gene-CEY00_Acc08170	C2C2-YABBY
gene-CEY00_Acc26693	C2C2-Dof		gene-CEY00_Acc22104	bHLH		gene-CEY00_Acc04217	bHLH		gene-CEY00_Acc03698	bHLH		gene-CEY00_Acc10206	C2H2		gene-CEY00_Acc09023	C2C2-YABBY
gene-CEY00_Acc27708	C2C2-Dof		gene-CEY00_Acc23868	bHLH		gene-CEY00_Acc04836	bHLH		gene-CEY00_Acc04836	bHLH		gene-CEY00_Acc11295	C2H2		gene-CEY00_Acc14473	C2C2-YABBY
gene-CEY00_Acc29872	C2C2-Dof		gene-CEY00_Acc23913	bHLH		gene-CEY00_Acc04883	bHLH		gene-CEY00_Acc05213	bHLH		gene-CEY00_Acc11998	C2H2		gene-CEY00_Acc19364	C2C2-YABBY
gene-CEY00_Acc30258	C2C2-Dof		gene-CEY00_Acc24308	bHLH		gene-CEY00_Acc05923	bHLH		gene-CEY00_Acc06559	bHLH		gene-CEY00_Acc18390	C2H2		gene-CEY00_Acc28909	C2C2-YABBY
gene-CEY00_Acc31711	C2C2-Dof		gene-CEY00_Acc25144	bHLH		gene-CEY00_Acc06559	bHLH		gene-CEY00_Acc07275	bHLH		gene-CEY00_Acc23178	C2H2		gene-CEY00_Acc32600	C2C2-YABBY
gene-CEY00_Acc32323	C2C2-Dof		gene-CEY00_Acc25712	bHLH		gene-CEY00_Acc07275	bHLH		gene-CEY00_Acc07567	bHLH		gene-CEY00_Acc25983	C2H2		gene-CEY00_Acc07426	C2H2
gene-CEY00_Acc00457	C2C2-Dof		gene-CEY00_Acc26849	bHLH		gene-CEY00_Acc07451	bHLH		gene-CEY00_Acc09008	bHLH		gene-CEY00_Acc29342	C2H2		gene-CEY00_Acc08161	C2H2
gene-CEY00_Acc00996	C2C2-GATA		gene-CEY00_Acc28151	bHLH		gene-CEY00_Acc07545	bHLH		gene-CEY00_Acc09319	bHLH		gene-CEY00_Acc30116	C2H2		gene-CEY00_Acc09010	C2H2
gene-CEY00_Acc07086	C2C2-GATA		gene-CEY00_Acc28549	bHLH		gene-CEY00_Acc08333	bHLH		gene-CEY00_Acc09377	bHLH		gene-CEY00_Acc31312	C2H2		gene-CEY00_Acc10116	C2H2
gene-CEY00_Acc12513	C2C2-GATA		gene-CEY00_Acc28836	bHLH		gene-CEY00_Acc09008	bHLH		gene-CEY00_Acc10317	bHLH		gene-CEY00_Acc32172	C2H2		gene-CEY00_Acc10428	C2H2
gene-CEY00_Acc28656	C2C2-GATA		gene-CEY00_Acc29437	bHLH		gene-CEY00_Acc09377	bHLH		gene-CEY00_Acc10691	bHLH		gene-CEY00_Acc24459	C3H		gene-CEY00_Acc11998	C2H2
gene-CEY00_Acc29124	C2C2-GATA		gene-CEY00_Acc29443	bHLH		gene-CEY00_Acc09840	bHLH		gene-CEY00_Acc11714	bHLH		gene-CEY00_Acc24677	C3H		gene-CEY00_Acc13145	C2H2
gene-CEY00_Acc28141	C2C2-LSD		gene-CEY00_Acc29619	bHLH		gene-CEY00_Acc10317	bHLH		gene-CEY00_Acc15519	bHLH		gene-CEY00_Acc25812	C3H		gene-CEY00_Acc13875	C2H2
gene-CEY00_Acc08170	C2C2-YABBY		gene-CEY00_Acc32009	bHLH		gene-CEY00_Acc10691	bHLH		gene-CEY00_Acc15926	bHLH		gene-CEY00_Acc28636	C3H		gene-CEY00_Acc14910	C2H2
gene-CEY00_Acc26204	C2C2-YABBY		gene-CEY00_Acc32898	bHLH		gene-CEY00_Acc10924	bHLH		gene-CEY00_Acc17246	bHLH		gene-CEY00_Acc11495	CSD		gene-CEY00_Acc18321	C2H2
gene-CEY00_Acc28909	C2C2-YABBY		gene-CEY00_Acc01512	bZIP		gene-CEY00_Acc11714	bHLH		gene-CEY00_Acc19768	bHLH		gene-CEY00_Acc11140	DBB		gene-CEY00_Acc18390	C2H2
gene-CEY00_Acc00755	C2H2		gene-CEY00_Acc03640	bZIP		gene-CEY00_Acc14021	bHLH		gene-CEY00_Acc23184	bHLH		gene-CEY00_Acc12707	DBB		gene-CEY00_Acc18943	C2H2
gene-CEY00_Acc04178	C2H2		gene-CEY00_Acc04610	bZIP		gene-CEY00_Acc14688	bHLH		gene-CEY00_Acc27488	bHLH		gene-CEY00_Acc26184	EIL		gene-CEY00_Acc23178	C2H2
gene-CEY00_Acc08161	C2H2		gene-CEY00_Acc05833	bZIP		gene-CEY00_Acc14732	bHLH		gene-CEY00_Acc27823	bHLH		gene-CEY00_Acc32482	EIL		gene-CEY00_Acc23936	C2H2
gene-CEY00_Acc09010	C2H2		gene-CEY00_Acc07314	bZIP		gene-CEY00_Acc15519	bHLH		gene-CEY00_Acc29257	bHLH		Actinidia_chinensis_newGene_5232	FAR1		gene-CEY00_Acc25578	C2H2
gene-CEY00_Acc10428	C2H2		gene-CEY00_Acc09277	bZIP		gene-CEY00_Acc15926	bHLH		gene-CEY00_Acc29625	bHLH		gene-CEY00_Acc00295	FAR1		gene-CEY00_Acc25983	C2H2
gene-CEY00_Acc11743	C2H2		gene-CEY00_Acc11122	bZIP		gene-CEY00_Acc17246	bHLH		gene-CEY00_Acc29921	bHLH		gene-CEY00_Acc03501	FAR1		gene-CEY00_Acc28539	C2H2
gene-CEY00_Acc11909	C2H2		gene-CEY00_Acc11635	bZIP		gene-CEY00_Acc19740	bHLH		gene-CEY00_Acc30905	bHLH		gene-CEY00_Acc00176	GARP-G2-like		gene-CEY00_Acc29342	C2H2
gene-CEY00_Acc12774	C2H2		gene-CEY00_Acc23623	bZIP		gene-CEY00_Acc20202	bHLH		gene-CEY00_Acc31003	bHLH		gene-CEY00_Acc07368	GARP-G2-like		gene-CEY00_Acc31312	C2H2
gene-CEY00_Acc13145	C2H2		gene-CEY00_Acc28532	bZIP		gene-CEY00_Acc21946	bHLH		gene-CEY00_Acc32475	bHLH		gene-CEY00_Acc10130	GARP-G2-like		gene-CEY00_Acc02228	C3H
gene-CEY00_Acc13875	C2H2		gene-CEY00_Acc30809	bZIP		gene-CEY00_Acc22104	bHLH		gene-CEY00_Acc00311	bZIP		gene-CEY00_Acc10176	GARP-G2-like		gene-CEY00_Acc02466	C3H
gene-CEY00_Acc14910	C2H2		gene-CEY00_Acc10014	C2C2-CO-like		gene-CEY00_Acc23868	bHLH		gene-CEY00_Acc00313	bZIP		gene-CEY00_Acc11204	GARP-G2-like		gene-CEY00_Acc16239	C3H
gene-CEY00_Acc15160	C2H2		gene-CEY00_Acc28509	C2C2-CO-like		gene-CEY00_Acc23913	bHLH		gene-CEY00_Acc04726	bZIP		gene-CEY00_Acc13117	GARP-G2-like		gene-CEY00_Acc20800	C3H
gene-CEY00_Acc16109	C2H2		gene-CEY00_Acc32914	C2C2-CO-like		gene-CEY00_Acc24308	bHLH		gene-CEY00_Acc06947	bZIP		gene-CEY00_Acc14425	GARP-G2-like		gene-CEY00_Acc23165	C3H
gene-CEY00_Acc16501	C2H2		gene-CEY00_Acc04682	C2C2-Dof		gene-CEY00_Acc25144	bHLH		gene-CEY00_Acc07288	bZIP		gene-CEY00_Acc18818	GARP-G2-like		gene-CEY00_Acc27230	C3H
gene-CEY00_Acc18321	C2H2		gene-CEY00_Acc06062	C2C2-Dof		gene-CEY00_Acc25712	bHLH		gene-CEY00_Acc07588	bZIP		gene-CEY00_Acc21763	GARP-G2-like		gene-CEY00_Acc14297	CAMTA
gene-CEY00_Acc18390	C2H2		gene-CEY00_Acc18135	C2C2-Dof		gene-CEY00_Acc26849	bHLH		gene-CEY00_Acc10253	bZIP		gene-CEY00_Acc23201	GARP-G2-like		gene-CEY00_Acc08005	CAMTA
gene-CEY00_Acc23178	C2H2		gene-CEY00_Acc19536	C2C2-Dof		gene-CEY00_Acc27378	bHLH		gene-CEY00_Acc11635	bZIP		gene-CEY00_Acc25848	GARP-G2-like		gene-CEY00_Acc07127	CSD
gene-CEY00_Acc23936	C2H2		gene-CEY00_Acc25920	C2C2-Dof		gene-CEY00_Acc27488	bHLH		gene-CEY00_Acc11788	bZIP		gene-CEY00_Acc27406	GARP-G2-like		gene-CEY00_Acc10792	CSD
gene-CEY00_Acc28360	C2H2		gene-CEY00_Acc27708	C2C2-Dof		gene-CEY00_Acc28549	bHLH		gene-CEY00_Acc12208	bZIP		gene-CEY00_Acc31279	GARP-G2-like		gene-CEY00_Acc11140	DBB
gene-CEY00_Acc28539	C2H2		gene-CEY00_Acc29784	C2C2-Dof		gene-CEY00_Acc29006	bHLH		gene-CEY00_Acc13428	bZIP		gene-CEY00_Acc32624	GARP-G2-like		gene-CEY00_Acc11855	DBB
gene-CEY00_Acc28665	C2H2		gene-CEY00_Acc30194	C2C2-Dof		gene-CEY00_Acc29437	bHLH		gene-CEY00_Acc15420	bZIP		gene-CEY00_Acc33491	GARP-G2-like		gene-CEY00_Acc12707	DBB
gene-CEY00_Acc29342	C2H2		gene-CEY00_Acc31031	C2C2-Dof		gene-CEY00_Acc31270	bHLH		gene-CEY00_Acc16238	bZIP		gene-CEY00_Acc17208	GeBP		Actinidia_chinensis_newGene_4066	FAR1
gene-CEY00_Acc31474	C2H2		gene-CEY00_Acc31037	C2C2-Dof		gene-CEY00_Acc32475	bHLH		gene-CEY00_Acc16379	bZIP		gene-CEY00_Acc00535	GeBP		Actinidia_chinensis_newGene_5232	FAR1
gene-CEY00_Acc02466	C3H		gene-CEY00_Acc31711	C2C2-Dof		gene-CEY00_Acc32898	bHLH		gene-CEY00_Acc23623	bZIP		gene-CEY00_Acc04256	GNAT		gene-CEY00_Acc27152	GARP-ARR-B
gene-CEY00_Acc07287	C3H		gene-CEY00_Acc00457	C2C2-Dof		gene-CEY00_Acc00513	bZIP		gene-CEY00_Acc27131	bZIP		gene-CEY00_Acc19278	GNAT		gene-CEY00_Acc05351	GARP-G2-like
gene-CEY00_Acc13152	C3H		gene-CEY00_Acc12642	C2C2-GATA		gene-CEY00_Acc01512	bZIP		gene-CEY00_Acc28799	bZIP		gene-CEY00_Acc30296	GNAT		gene-CEY00_Acc10176	GARP-G2-like
gene-CEY00_Acc15109	C3H		gene-CEY00_Acc14358	C2C2-GATA		gene-CEY00_Acc04610	bZIP		gene-CEY00_Acc29177	bZIP		gene-CEY00_Acc32360	GNAT		gene-CEY00_Acc13869	GARP-G2-like
gene-CEY00_Acc16239	C3H		gene-CEY00_Acc17754	C2C2-GATA		gene-CEY00_Acc05833	bZIP		gene-CEY00_Acc31244	bZIP		gene-CEY00_Acc33340	GNAT		gene-CEY00_Acc14425	GARP-G2-like
gene-CEY00_Acc20800	C3H		gene-CEY00_Acc20949	C2C2-GATA		gene-CEY00_Acc07288	bZIP		gene-CEY00_Acc33564	bZIP		gene-CEY00_Acc03430	GRAS		gene-CEY00_Acc14852	GARP-G2-like
gene-CEY00_Acc22847	C3H		gene-CEY00_Acc24580	C2C2-GATA		gene-CEY00_Acc09277	bZIP		gene-CEY00_Acc28509	C2C2-CO-like		gene-CEY00_Acc05087	GRAS		gene-CEY00_Acc16440	GARP-G2-like
gene-CEY00_Acc23165	C3H		gene-CEY00_Acc32310	C2C2-GATA		gene-CEY00_Acc11122	bZIP		gene-CEY00_Acc31665	C2C2-CO-like		gene-CEY00_Acc06094	GRAS		gene-CEY00_Acc20499	GARP-G2-like
gene-CEY00_Acc23342	C3H		gene-CEY00_Acc32667	C2C2-GATA		gene-CEY00_Acc11635	bZIP		gene-CEY00_Acc02599	C2C2-CO-like		gene-CEY00_Acc08697	GRAS		gene-CEY00_Acc23201	GARP-G2-like
gene-CEY00_Acc29696	C3H		gene-CEY00_Acc28141	C2C2-LSD		gene-CEY00_Acc12208	bZIP		gene-CEY00_Acc08581	C2C2-Dof		gene-CEY00_Acc10509	GRAS		gene-CEY00_Acc25638	GARP-G2-like
gene-CEY00_Acc14297	CAMTA		Actinidia_chinensis_newGene_2673	C2C2-YABBY		gene-CEY00_Acc13428	bZIP		gene-CEY00_Acc09543	C2C2-Dof		gene-CEY00_Acc11562	GRAS		gene-CEY00_Acc27406	GARP-G2-like
gene-CEY00_Acc27079	CAMTA		gene-CEY00_Acc00463	C2H2		gene-CEY00_Acc15420	bZIP		gene-CEY00_Acc09575	C2C2-Dof		gene-CEY00_Acc12278	GRAS		gene-CEY00_Acc31760	GARP-G2-like
gene-CEY00_Acc13509	CPP		gene-CEY00_Acc00755	C2H2		gene-CEY00_Acc23623	bZIP		gene-CEY00_Acc12264	C2C2-Dof		gene-CEY00_Acc13119	GRAS		gene-CEY00_Acc32624	GARP-G2-like
gene-CEY00_Acc22780	CPP		gene-CEY00_Acc06382	C2H2		gene-CEY00_Acc27869	bZIP		gene-CEY00_Acc17354	C2C2-Dof		gene-CEY00_Acc13739	GRAS		gene-CEY00_Acc13527	GeBP
gene-CEY00_Acc10792	CSD		gene-CEY00_Acc09010	C2H2		gene-CEY00_Acc28532	bZIP		gene-CEY00_Acc17709	C2C2-Dof		gene-CEY00_Acc14857	GRAS		gene-CEY00_Acc20588	GeBP
gene-CEY00_Acc10756	DBB		gene-CEY00_Acc11909	C2H2		gene-CEY00_Acc30809	bZIP		gene-CEY00_Acc23702	C2C2-Dof		gene-CEY00_Acc16445	GRAS		Actinidia_chinensis_newGene_2353	GeBP
gene-CEY00_Acc22513	DBP		gene-CEY00_Acc12774	C2H2		gene-CEY00_Acc33564	bZIP		gene-CEY00_Acc25109	C2C2-Dof		gene-CEY00_Acc16846	GRAS		gene-CEY00_Acc00535	GeBP
gene-CEY00_Acc31110	DDT		gene-CEY00_Acc13736	C2H2		gene-CEY00_Acc28509	C2C2-CO-like		gene-CEY00_Acc26638	C2C2-Dof		gene-CEY00_Acc19445	GRAS		gene-CEY00_Acc04256	GNAT
gene-CEY00_Acc30665	E2F-DP		gene-CEY00_Acc15160	C2H2		gene-CEY00_Acc32914	C2C2-CO-like		gene-CEY00_Acc04847	C2C2-GATA		gene-CEY00_Acc20237	GRAS		gene-CEY00_Acc10268	GNAT
Actinidia_chinensis_newGene_4066	FAR1		gene-CEY00_Acc16501	C2H2		gene-CEY00_Acc04682	C2C2-Dof		gene-CEY00_Acc11704	C2C2-GATA		gene-CEY00_Acc31061	GRAS		gene-CEY00_Acc16529	GNAT
gene-CEY00_Acc12519	FAR1		gene-CEY00_Acc17688	C2H2		gene-CEY00_Acc06062	C2C2-Dof		gene-CEY00_Acc12133	C2C2-GATA		gene-CEY00_Acc08428	GRF		gene-CEY00_Acc20157	GNAT
gene-CEY00_Acc19077	FAR1		gene-CEY00_Acc19634	C2H2		gene-CEY00_Acc09543	C2C2-Dof		gene-CEY00_Acc14358	C2C2-GATA		gene-CEY00_Acc10737	HB-BELL		gene-CEY00_Acc27125	GNAT
gene-CEY00_Acc25985	FAR1		gene-CEY00_Acc21520	C2H2		gene-CEY00_Acc17709	C2C2-Dof		gene-CEY00_Acc20949	C2C2-GATA		gene-CEY00_Acc12701	HB-BELL		gene-CEY00_Acc01917	GRAS
gene-CEY00_Acc12420	GARP-ARR-B		gene-CEY00_Acc24367	C2H2		gene-CEY00_Acc18135	C2C2-Dof		gene-CEY00_Acc25954	C2C2-GATA		gene-CEY00_Acc16961	HB-BELL		gene-CEY00_Acc03430	GRAS
gene-CEY00_Acc18510	GARP-ARR-B		gene-CEY00_Acc24566	C2H2		gene-CEY00_Acc23044	C2C2-Dof		gene-CEY00_Acc27043	C2C2-GATA		gene-CEY00_Acc30020	HB-BELL		gene-CEY00_Acc08697	GRAS
gene-CEY00_Acc01979	GARP-G2-like		gene-CEY00_Acc24775	C2H2		gene-CEY00_Acc23702	C2C2-Dof		gene-CEY00_Acc27606	C2C2-GATA		gene-CEY00_Acc02123	HB-HD-ZIP		gene-CEY00_Acc08751	GRAS
gene-CEY00_Acc13869	GARP-G2-like		gene-CEY00_Acc26800	C2H2		gene-CEY00_Acc25920	C2C2-Dof		gene-CEY00_Acc32667	C2C2-GATA		gene-CEY00_Acc03485	HB-HD-ZIP		gene-CEY00_Acc13119	GRAS
gene-CEY00_Acc14852	GARP-G2-like		gene-CEY00_Acc31677	C2H2		gene-CEY00_Acc29784	C2C2-Dof		gene-CEY00_Acc29425	C2C2-LSD		gene-CEY00_Acc05683	HB-HD-ZIP		gene-CEY00_Acc13593	GRAS
gene-CEY00_Acc20499	GARP-G2-like		gene-CEY00_Acc31797	C2H2		gene-CEY00_Acc30194	C2C2-Dof		gene-CEY00_Acc00478	C2C2-LSD		gene-CEY00_Acc05949	HB-HD-ZIP		gene-CEY00_Acc14857	GRAS
gene-CEY00_Acc20995	GARP-G2-like		gene-CEY00_Acc32231	C2H2		gene-CEY00_Acc31031	C2C2-Dof		gene-CEY00_Acc06415	C2C2-YABBY		gene-CEY00_Acc06303	HB-HD-ZIP		gene-CEY00_Acc16846	GRAS
gene-CEY00_Acc22705	GARP-G2-like		gene-CEY00_Acc32865	C2H2		gene-CEY00_Acc31037	C2C2-Dof		gene-CEY00_Acc00463	C2H2		gene-CEY00_Acc12102	HB-HD-ZIP		gene-CEY00_Acc20237	GRAS
gene-CEY00_Acc29456	GARP-G2-like		gene-CEY00_Acc05887	C3H		gene-CEY00_Acc32247	C2C2-Dof		gene-CEY00_Acc00850	C2H2		gene-CEY00_Acc13658	HB-HD-ZIP		gene-CEY00_Acc09068	GRF
gene-CEY00_Acc31760	GARP-G2-like		gene-CEY00_Acc16222	C3H		gene-CEY00_Acc14358	C2C2-GATA		gene-CEY00_Acc01104	C2H2		gene-CEY00_Acc04815	HB-HD-ZIP		gene-CEY00_Acc10252	GRF
gene-CEY00_Acc13527	GeBP		gene-CEY00_Acc17644	C3H		gene-CEY00_Acc17754	C2C2-GATA		gene-CEY00_Acc01208	C2H2		gene-CEY00_Acc10907	HB-KNOX		gene-CEY00_Acc00954	GRF
gene-CEY00_Acc20588	GeBP		gene-CEY00_Acc19617	C3H		gene-CEY00_Acc20949	C2C2-GATA		gene-CEY00_Acc06695	C2H2		gene-CEY00_Acc19961	HB-KNOX		gene-CEY00_Acc04665	HB-BELL
Actinidia_chinensis_newGene_2353	GeBP		gene-CEY00_Acc22847	C3H		gene-CEY00_Acc24580	C2C2-GATA		gene-CEY00_Acc06893	C2H2		gene-CEY00_Acc10461	HMG		gene-CEY00_Acc07076	HB-BELL
gene-CEY00_Acc01896	GNAT		gene-CEY00_Acc23303	C3H		gene-CEY00_Acc25954	C2C2-GATA		gene-CEY00_Acc07667	C2H2		gene-CEY00_Acc06038	HSF		gene-CEY00_Acc10737	HB-BELL
gene-CEY00_Acc05182	GNAT		gene-CEY00_Acc25529	C3H		gene-CEY00_Acc27043	C2C2-GATA		gene-CEY00_Acc10206	C2H2		gene-CEY00_Acc13935	HSF		gene-CEY00_Acc11850	HB-BELL
gene-CEY00_Acc10268	GNAT		gene-CEY00_Acc29013	C3H		gene-CEY00_Acc27606	C2C2-GATA		gene-CEY00_Acc10544	C2H2		gene-CEY00_Acc18886	HSF		gene-CEY00_Acc15657	HB-BELL
gene-CEY00_Acc15025	GNAT		gene-CEY00_Acc31669	C3H		gene-CEY00_Acc32667	C2C2-GATA		gene-CEY00_Acc11295	C2H2		gene-CEY00_Acc21364	HSF		gene-CEY00_Acc23620	HB-BELL
gene-CEY00_Acc16529	GNAT		gene-CEY00_Acc33131	C3H		Actinidia_chinensis_newGene_2673	C2C2-YABBY		gene-CEY00_Acc11824	C2H2		gene-CEY00_Acc22614	HSF		gene-CEY00_Acc28651	HB-BELL
gene-CEY00_Acc27125	GNAT		gene-CEY00_Acc06162	C3H		gene-CEY00_Acc00463	C2H2		gene-CEY00_Acc21054	C2H2		gene-CEY00_Acc02024	HSF		gene-CEY00_Acc31053	HB-BELL
gene-CEY00_Acc00526	GRAS		gene-CEY00_Acc04247	CPP		gene-CEY00_Acc00850	C2H2		gene-CEY00_Acc22146	C2H2		gene-CEY00_Acc23929	Jumonji		gene-CEY00_Acc02123	HB-HD-ZIP
gene-CEY00_Acc13119	GRAS		gene-CEY00_Acc22551	CPP		gene-CEY00_Acc11824	C2H2		gene-CEY00_Acc25480	C2H2		gene-CEY00_Acc29455	Jumonji		gene-CEY00_Acc05340	HB-HD-ZIP
gene-CEY00_Acc13593	GRAS		gene-CEY00_Acc22780	CPP		gene-CEY00_Acc11909	C2H2		gene-CEY00_Acc25983	C2H2		Actinidia_chinensis_newGene_6078	LFY		gene-CEY00_Acc05734	HB-HD-ZIP
gene-CEY00_Acc19273	GRAS		gene-CEY00_Acc27348	CPP		gene-CEY00_Acc13736	C2H2		gene-CEY00_Acc27457	C2H2		Actinidia_chinensis_newGene_8232	LFY		gene-CEY00_Acc05949	HB-HD-ZIP
gene-CEY00_Acc31074	GRAS		gene-CEY00_Acc29172	CPP		gene-CEY00_Acc19634	C2H2		gene-CEY00_Acc27691	C2H2		gene-CEY00_Acc07430	LIM		gene-CEY00_Acc14991	HB-HD-ZIP
gene-CEY00_Acc05958	GRF		gene-CEY00_Acc18175	E2F-DP		gene-CEY00_Acc21520	C2H2		gene-CEY00_Acc30116	C2H2		gene-CEY00_Acc09111	LIM		gene-CEY00_Acc17444	HB-HD-ZIP
gene-CEY00_Acc09068	GRF		gene-CEY00_Acc30665	E2F-DP		gene-CEY00_Acc24566	C2H2		gene-CEY00_Acc31278	C2H2		gene-CEY00_Acc15995	LIM		gene-CEY00_Acc25037	HB-HD-ZIP
gene-CEY00_Acc10252	GRF		Actinidia_chinensis_newGene_2774	EIL		gene-CEY00_Acc24775	C2H2		gene-CEY00_Acc31312	C2H2		Actinidia_chinensis_newGene_2907	LIM		gene-CEY00_Acc30707	HB-HD-ZIP
gene-CEY00_Acc04665	HB-BELL		gene-CEY00_Acc12519	FAR1		gene-CEY00_Acc25480	C2H2		gene-CEY00_Acc32231	C2H2		gene-CEY00_Acc00536	LOB		gene-CEY00_Acc30928	HB-HD-ZIP
gene-CEY00_Acc11850	HB-BELL		gene-CEY00_Acc25985	FAR1		gene-CEY00_Acc26232	C2H2		gene-CEY00_Acc08508	C3H		gene-CEY00_Acc04776	LOB		gene-CEY00_Acc19961	HB-KNOX
gene-CEY00_Acc15657	HB-BELL		gene-CEY00_Acc12420	GARP-ARR-B		gene-CEY00_Acc26800	C2H2		gene-CEY00_Acc16517	C3H		gene-CEY00_Acc07425	LOB		gene-CEY00_Acc10661	HB-other
gene-CEY00_Acc22585	HB-BELL		gene-CEY00_Acc18510	GARP-ARR-B		gene-CEY00_Acc27691	C2H2		gene-CEY00_Acc22600	C3H		gene-CEY00_Acc12773	LOB		gene-CEY00_Acc05283	HB-WOX
gene-CEY00_Acc23620	HB-BELL		gene-CEY00_Acc28134	GARP-ARR-B		gene-CEY00_Acc30176	C2H2		gene-CEY00_Acc24292	C3H		gene-CEY00_Acc16563	LOB		gene-CEY00_Acc05279	HMG
gene-CEY00_Acc28651	HB-BELL		gene-CEY00_Acc28979	GARP-ARR-B		gene-CEY00_Acc31677	C2H2		gene-CEY00_Acc24459	C3H		gene-CEY00_Acc21845	LOB		gene-CEY00_Acc08642	HMG
gene-CEY00_Acc31053	HB-BELL		gene-CEY00_Acc29214	GARP-ARR-B		gene-CEY00_Acc31797	C2H2		gene-CEY00_Acc24677	C3H		gene-CEY00_Acc22300	LOB		gene-CEY00_Acc23479	HMG
gene-CEY00_Acc02123	HB-HD-ZIP		gene-CEY00_Acc06984	GARP-G2-like		gene-CEY00_Acc32231	C2H2		gene-CEY00_Acc25812	C3H		gene-CEY00_Acc04591	MADS-MIKC		gene-CEY00_Acc24352	HMG
gene-CEY00_Acc05340	HB-HD-ZIP		gene-CEY00_Acc08125	GARP-G2-like		gene-CEY00_Acc32865	C2H2		gene-CEY00_Acc26162	C3H		gene-CEY00_Acc05042	MADS-MIKC		gene-CEY00_Acc00304	HRT
gene-CEY00_Acc05417	HB-HD-ZIP		gene-CEY00_Acc14130	GARP-G2-like		gene-CEY00_Acc05887	C3H		gene-CEY00_Acc27542	C3H		gene-CEY00_Acc09079	MADS-MIKC		gene-CEY00_Acc20407	HSF
gene-CEY00_Acc05734	HB-HD-ZIP		gene-CEY00_Acc22705	GARP-G2-like		gene-CEY00_Acc09851	C3H		gene-CEY00_Acc28636	C3H		gene-CEY00_Acc14105	MADS-MIKC		gene-CEY00_Acc20419	HSF
gene-CEY00_Acc06321	HB-HD-ZIP		gene-CEY00_Acc28727	GARP-G2-like		gene-CEY00_Acc15085	C3H		gene-CEY00_Acc29110	C3H		gene-CEY00_Acc14601	MADS-MIKC		gene-CEY00_Acc21364	HSF
gene-CEY00_Acc07972	HB-HD-ZIP		gene-CEY00_Acc29028	GARP-G2-like		gene-CEY00_Acc16222	C3H		gene-CEY00_Acc29695	C3H		gene-CEY00_Acc15737	MADS-MIKC		gene-CEY00_Acc02024	HSF
gene-CEY00_Acc09099	HB-HD-ZIP		gene-CEY00_Acc29456	GARP-G2-like		gene-CEY00_Acc17644	C3H		gene-CEY00_Acc31669	C3H		gene-CEY00_Acc18368	MADS-MIKC		gene-CEY00_Acc23549	IWS1
gene-CEY00_Acc11670	HB-HD-ZIP		gene-CEY00_Acc33003	GARP-G2-like		gene-CEY00_Acc19617	C3H		gene-CEY00_Acc13078	CPP		gene-CEY00_Acc20728	MADS-MIKC		gene-CEY00_Acc15096	Jumonji
gene-CEY00_Acc14147	HB-HD-ZIP		gene-CEY00_Acc03923	GNAT		gene-CEY00_Acc23303	C3H		gene-CEY00_Acc23251	CPP		gene-CEY00_Acc23601	MADS-MIKC		gene-CEY00_Acc24682	Jumonji
gene-CEY00_Acc14991	HB-HD-ZIP		gene-CEY00_Acc00099	GNAT		gene-CEY00_Acc24292	C3H		gene-CEY00_Acc01073	CPP		gene-CEY00_Acc24088	MADS-MIKC		gene-CEY00_Acc00536	LOB
gene-CEY00_Acc17444	HB-HD-ZIP		gene-CEY00_Acc00526	GRAS		gene-CEY00_Acc26162	C3H		gene-CEY00_Acc11495	CSD		gene-CEY00_Acc25178	MADS-MIKC		gene-CEY00_Acc02240	LOB
gene-CEY00_Acc26041	HB-HD-ZIP		gene-CEY00_Acc00595	GRAS		gene-CEY00_Acc29695	C3H		gene-CEY00_Acc23567	E2F-DP		gene-CEY00_Acc27997	MADS-MIKC		gene-CEY00_Acc02821	LOB
gene-CEY00_Acc30707	HB-HD-ZIP		gene-CEY00_Acc09934	GRAS		gene-CEY00_Acc31669	C3H		gene-CEY00_Acc15095	E2F-DP		gene-CEY00_Acc29300	MADS-MIKC		gene-CEY00_Acc04776	LOB
gene-CEY00_Acc30928	HB-HD-ZIP		gene-CEY00_Acc15713	GRAS		gene-CEY00_Acc06162	C3H		gene-CEY00_Acc26184	EIL		gene-CEY00_Acc05562	MADS-M-type		gene-CEY00_Acc05293	LOB
gene-CEY00_Acc31400	HB-HD-ZIP		gene-CEY00_Acc15797	GRAS		gene-CEY00_Acc13078	CPP		gene-CEY00_Acc32482	EIL		gene-CEY00_Acc08919	MADS-M-type		gene-CEY00_Acc21845	LOB
gene-CEY00_Acc10661	HB-other		gene-CEY00_Acc16773	GRAS		gene-CEY00_Acc22551	CPP		Actinidia_chinensis_newGene_3178	FAR1		gene-CEY00_Acc18282	MADS-M-type		gene-CEY00_Acc20651	LUG
gene-CEY00_Acc22673	HB-PHD		gene-CEY00_Acc17038	GRAS		gene-CEY00_Acc22780	CPP		gene-CEY00_Acc03501	FAR1		gene-CEY00_Acc28717	MADS-M-type		gene-CEY00_Acc22517	LUG
gene-CEY00_Acc05283	HB-WOX		gene-CEY00_Acc19977	GRAS		gene-CEY00_Acc23251	CPP		gene-CEY00_Acc28134	GARP-ARR-B		gene-CEY00_Acc11175	mTERF		gene-CEY00_Acc31987	LUG
gene-CEY00_Acc08642	HMG		gene-CEY00_Acc28862	GRAS		gene-CEY00_Acc27348	CPP		gene-CEY00_Acc07368	GARP-G2-like		gene-CEY00_Acc22966	mTERF		Actinidia_chinensis_newGene_5244	LUG
gene-CEY00_Acc23479	HMG		gene-CEY00_Acc29703	GRAS		gene-CEY00_Acc29172	CPP		gene-CEY00_Acc10130	GARP-G2-like		gene-CEY00_Acc02217	MYB		gene-CEY00_Acc00027	MADS-MIKC
gene-CEY00_Acc24352	HMG		gene-CEY00_Acc31074	GRAS		gene-CEY00_Acc29160	DBP		gene-CEY00_Acc10176	GARP-G2-like		gene-CEY00_Acc04756	MYB		gene-CEY00_Acc04591	MADS-MIKC
gene-CEY00_Acc30701	HMG		gene-CEY00_Acc00512	GRAS		gene-CEY00_Acc18175	E2F-DP		gene-CEY00_Acc11204	GARP-G2-like		gene-CEY00_Acc05172	MYB		gene-CEY00_Acc06158	MADS-MIKC
gene-CEY00_Acc00304	HRT		gene-CEY00_Acc05958	GRF		gene-CEY00_Acc23567	E2F-DP		gene-CEY00_Acc13117	GARP-G2-like		gene-CEY00_Acc05669	MYB		gene-CEY00_Acc07950	MADS-MIKC
gene-CEY00_Acc04732	HSF		gene-CEY00_Acc11727	GRF		gene-CEY00_Acc15095	E2F-DP		gene-CEY00_Acc14665	GARP-G2-like		gene-CEY00_Acc06007	MYB		gene-CEY00_Acc11540	MADS-MIKC
gene-CEY00_Acc06517	HSF		gene-CEY00_Acc12098	GRF		gene-CEY00_Acc13850	FAR1		gene-CEY00_Acc18818	GARP-G2-like		gene-CEY00_Acc07258	MYB		gene-CEY00_Acc13953	MADS-MIKC
gene-CEY00_Acc20419	HSF		gene-CEY00_Acc23835	GRF		Actinidia_chinensis_newGene_3178	FAR1		gene-CEY00_Acc21763	GARP-G2-like		gene-CEY00_Acc07411	MYB		gene-CEY00_Acc20728	MADS-MIKC
gene-CEY00_Acc23343	HSF		gene-CEY00_Acc20036	HB-BELL		gene-CEY00_Acc28134	GARP-ARR-B		gene-CEY00_Acc25848	GARP-G2-like		gene-CEY00_Acc07885	MYB		gene-CEY00_Acc23601	MADS-MIKC
gene-CEY00_Acc02158	Jumonji		gene-CEY00_Acc22585	HB-BELL		gene-CEY00_Acc29214	GARP-ARR-B		gene-CEY00_Acc26096	GARP-G2-like		gene-CEY00_Acc07927	MYB		gene-CEY00_Acc24145	MADS-MIKC
gene-CEY00_Acc03787	Jumonji		gene-CEY00_Acc32065	HB-BELL		gene-CEY00_Acc01988	GARP-G2-like		gene-CEY00_Acc28538	GARP-G2-like		gene-CEY00_Acc10801	MYB		gene-CEY00_Acc25178	MADS-MIKC
gene-CEY00_Acc26733	LIM		gene-CEY00_Acc05417	HB-HD-ZIP		gene-CEY00_Acc08125	GARP-G2-like		gene-CEY00_Acc33491	GARP-G2-like		gene-CEY00_Acc11236	MYB		gene-CEY00_Acc28871	MADS-MIKC
gene-CEY00_Acc02240	LOB		gene-CEY00_Acc06321	HB-HD-ZIP		gene-CEY00_Acc14130	GARP-G2-like		gene-CEY00_Acc04255	GNAT		gene-CEY00_Acc12805	MYB		gene-CEY00_Acc32725	MADS-MIKC
gene-CEY00_Acc26260	LOB		gene-CEY00_Acc06400	HB-HD-ZIP		gene-CEY00_Acc20705	GARP-G2-like		gene-CEY00_Acc04256	GNAT		gene-CEY00_Acc13277	MYB		gene-CEY00_Acc18199	MBF1
gene-CEY00_Acc20651	LUG		gene-CEY00_Acc07972	HB-HD-ZIP		gene-CEY00_Acc22669	GARP-G2-like		gene-CEY00_Acc22787	GNAT		gene-CEY00_Acc14629	MYB		gene-CEY00_Acc19620	mTERF
gene-CEY00_Acc25672	LUG		gene-CEY00_Acc09099	HB-HD-ZIP		gene-CEY00_Acc26535	GARP-G2-like		gene-CEY00_Acc29562	GNAT		gene-CEY00_Acc14961	MYB		gene-CEY00_Acc19621	mTERF
gene-CEY00_Acc31987	LUG		gene-CEY00_Acc10164	HB-HD-ZIP		gene-CEY00_Acc28538	GARP-G2-like		gene-CEY00_Acc29701	GNAT		gene-CEY00_Acc15065	MYB		gene-CEY00_Acc19623	mTERF
Actinidia_chinensis_newGene_5244	LUG		gene-CEY00_Acc11725	HB-HD-ZIP		gene-CEY00_Acc29028	GARP-G2-like		gene-CEY00_Acc30296	GNAT		gene-CEY00_Acc18265	MYB		gene-CEY00_Acc22853	mTERF
gene-CEY00_Acc00027	MADS-MIKC		gene-CEY00_Acc14147	HB-HD-ZIP		gene-CEY00_Acc33003	GARP-G2-like		gene-CEY00_Acc33340	GNAT		gene-CEY00_Acc19875	MYB		gene-CEY00_Acc33128	mTERF
gene-CEY00_Acc04591	MADS-MIKC		gene-CEY00_Acc14582	HB-HD-ZIP		gene-CEY00_Acc33711	GARP-G2-like		gene-CEY00_Acc05087	GRAS		gene-CEY00_Acc20186	MYB		gene-CEY00_Acc00493	MYB
gene-CEY00_Acc06158	MADS-MIKC		gene-CEY00_Acc17115	HB-HD-ZIP		gene-CEY00_Acc03923	GNAT		gene-CEY00_Acc06094	GRAS		gene-CEY00_Acc22908	MYB		gene-CEY00_Acc01740	MYB
gene-CEY00_Acc08270	MADS-MIKC		gene-CEY00_Acc20798	HB-HD-ZIP		gene-CEY00_Acc33340	GNAT		gene-CEY00_Acc10270	GRAS		gene-CEY00_Acc23779	MYB		gene-CEY00_Acc02186	MYB
gene-CEY00_Acc11540	MADS-MIKC		gene-CEY00_Acc22569	HB-HD-ZIP		gene-CEY00_Acc00099	GNAT		gene-CEY00_Acc12278	GRAS		gene-CEY00_Acc24122	MYB		gene-CEY00_Acc02217	MYB
gene-CEY00_Acc20728	MADS-MIKC		gene-CEY00_Acc26041	HB-HD-ZIP		gene-CEY00_Acc15713	GRAS		gene-CEY00_Acc13739	GRAS		gene-CEY00_Acc24609	MYB		gene-CEY00_Acc02976	MYB
gene-CEY00_Acc24145	MADS-MIKC		gene-CEY00_Acc28612	HB-HD-ZIP		gene-CEY00_Acc16773	GRAS		gene-CEY00_Acc16445	GRAS		gene-CEY00_Acc27775	MYB		gene-CEY00_Acc04756	MYB
gene-CEY00_Acc25178	MADS-MIKC		gene-CEY00_Acc29268	HB-HD-ZIP		gene-CEY00_Acc17038	GRAS		gene-CEY00_Acc26297	GRAS		gene-CEY00_Acc27824	MYB		gene-CEY00_Acc05669	MYB
gene-CEY00_Acc28871	MADS-MIKC		gene-CEY00_Acc30161	HB-HD-ZIP		gene-CEY00_Acc19977	GRAS		gene-CEY00_Acc30279	GRAS		gene-CEY00_Acc29258	MYB		gene-CEY00_Acc07258	MYB
gene-CEY00_Acc12191	mTERF		gene-CEY00_Acc32646	HB-HD-ZIP		gene-CEY00_Acc25014	GRAS		gene-CEY00_Acc31061	GRAS		gene-CEY00_Acc29660	MYB		gene-CEY00_Acc07885	MYB
gene-CEY00_Acc19620	mTERF		gene-CEY00_Acc33032	HB-HD-ZIP		gene-CEY00_Acc27129	GRAS		gene-CEY00_Acc32343	GRAS		gene-CEY00_Acc30127	MYB		gene-CEY00_Acc09977	MYB
gene-CEY00_Acc19623	mTERF		gene-CEY00_Acc18535	HB-KNOX		gene-CEY00_Acc28862	GRAS		gene-CEY00_Acc32344	GRAS		gene-CEY00_Acc30619	MYB		gene-CEY00_Acc10801	MYB
gene-CEY00_Acc33128	mTERF		gene-CEY00_Acc22458	HB-KNOX		gene-CEY00_Acc29703	GRAS		gene-CEY00_Acc08428	GRF		gene-CEY00_Acc30717	MYB		gene-CEY00_Acc11001	MYB
gene-CEY00_Acc33129	mTERF		gene-CEY00_Acc29776	HB-KNOX		gene-CEY00_Acc32344	GRAS		gene-CEY00_Acc30020	HB-BELL		gene-CEY00_Acc31318	MYB		gene-CEY00_Acc12805	MYB
gene-CEY00_Acc00493	MYB		gene-CEY00_Acc11781	HB-WOX		gene-CEY00_Acc00512	GRAS		gene-CEY00_Acc32065	HB-BELL		Actinidia_chinensis_newGene_6673	MYB-related		gene-CEY00_Acc13277	MYB
gene-CEY00_Acc00653	MYB		gene-CEY00_Acc12050	HB-WOX		gene-CEY00_Acc02551	GRF		gene-CEY00_Acc01280	HB-HD-ZIP		gene-CEY00_Acc01144	MYB-related		gene-CEY00_Acc15065	MYB
gene-CEY00_Acc01165	MYB		gene-CEY00_Acc24349	HB-WOX		gene-CEY00_Acc11727	GRF		gene-CEY00_Acc02587	HB-HD-ZIP		gene-CEY00_Acc07326	MYB-related		gene-CEY00_Acc15649	MYB
gene-CEY00_Acc01740	MYB		gene-CEY00_Acc15604	HMG		gene-CEY00_Acc12098	GRF		gene-CEY00_Acc03794	HB-HD-ZIP		gene-CEY00_Acc11166	MYB-related		gene-CEY00_Acc16409	MYB
gene-CEY00_Acc02976	MYB		gene-CEY00_Acc16794	HMG		gene-CEY00_Acc15515	GRF		gene-CEY00_Acc06303	HB-HD-ZIP		gene-CEY00_Acc14992	MYB-related		gene-CEY00_Acc16850	MYB
gene-CEY00_Acc05745	MYB		gene-CEY00_Acc31378	HMG		gene-CEY00_Acc23835	GRF		gene-CEY00_Acc07548	HB-HD-ZIP		gene-CEY00_Acc16187	MYB-related		gene-CEY00_Acc18803	MYB
gene-CEY00_Acc05753	MYB		gene-CEY00_Acc04732	HSF		gene-CEY00_Acc20036	HB-BELL		gene-CEY00_Acc10243	HB-HD-ZIP		gene-CEY00_Acc16728	MYB-related		gene-CEY00_Acc20042	MYB
gene-CEY00_Acc07258	MYB		gene-CEY00_Acc12042	HSF		gene-CEY00_Acc22585	HB-BELL		gene-CEY00_Acc12102	HB-HD-ZIP		gene-CEY00_Acc17744	MYB-related		gene-CEY00_Acc20186	MYB
gene-CEY00_Acc07632	MYB		gene-CEY00_Acc23145	HSF		gene-CEY00_Acc25962	HB-BELL		gene-CEY00_Acc13658	HB-HD-ZIP		gene-CEY00_Acc26054	MYB-related		gene-CEY00_Acc24122	MYB
gene-CEY00_Acc08348	MYB		gene-CEY00_Acc23154	HSF		gene-CEY00_Acc32065	HB-BELL		gene-CEY00_Acc16725	HB-HD-ZIP		gene-CEY00_Acc27905	MYB-related		gene-CEY00_Acc24390	MYB
gene-CEY00_Acc08585	MYB		gene-CEY00_Acc23343	HSF		Actinidia_chinensis_newGene_8771	HB-BELL		gene-CEY00_Acc18234	HB-HD-ZIP		gene-CEY00_Acc28939	MYB-related		gene-CEY00_Acc25477	MYB
gene-CEY00_Acc09819	MYB		Actinidia_chinensis_newGene_2672	IWS1		gene-CEY00_Acc00505	HB-HD-ZIP		gene-CEY00_Acc27611	HB-HD-ZIP		gene-CEY00_Acc29830	MYB-related		gene-CEY00_Acc26749	MYB
gene-CEY00_Acc09977	MYB		gene-CEY00_Acc02612	Jumonji		gene-CEY00_Acc02587	HB-HD-ZIP		gene-CEY00_Acc28419	HB-HD-ZIP		gene-CEY00_Acc32492	MYB-related		gene-CEY00_Acc27775	MYB
gene-CEY00_Acc11001	MYB		gene-CEY00_Acc02628	Jumonji		gene-CEY00_Acc05417	HB-HD-ZIP		gene-CEY00_Acc29840	HB-HD-ZIP		gene-CEY00_Acc01100	NAC		gene-CEY00_Acc28493	MYB
gene-CEY00_Acc15107	MYB		gene-CEY00_Acc03787	Jumonji		gene-CEY00_Acc07548	HB-HD-ZIP		gene-CEY00_Acc30637	HB-HD-ZIP		gene-CEY00_Acc02576	NAC		gene-CEY00_Acc28821	MYB
gene-CEY00_Acc15649	MYB		gene-CEY00_Acc16057	Jumonji		gene-CEY00_Acc10164	HB-HD-ZIP		gene-CEY00_Acc06186	HB-HD-ZIP		gene-CEY00_Acc03232	NAC		gene-CEY00_Acc28900	MYB
gene-CEY00_Acc15772	MYB		gene-CEY00_Acc02853	LIM		gene-CEY00_Acc10243	HB-HD-ZIP		gene-CEY00_Acc10907	HB-KNOX		gene-CEY00_Acc04398	NAC		gene-CEY00_Acc30619	MYB
gene-CEY00_Acc16409	MYB		gene-CEY00_Acc18165	LIM		gene-CEY00_Acc11725	HB-HD-ZIP		gene-CEY00_Acc14214	HB-KNOX		gene-CEY00_Acc04655	NAC		gene-CEY00_Acc30717	MYB
gene-CEY00_Acc16850	MYB		gene-CEY00_Acc02442	LOB		gene-CEY00_Acc12102	HB-HD-ZIP		gene-CEY00_Acc17486	HB-KNOX		gene-CEY00_Acc05057	NAC		gene-CEY00_Acc30733	MYB
gene-CEY00_Acc18653	MYB		gene-CEY00_Acc06895	LOB		gene-CEY00_Acc16725	HB-HD-ZIP		gene-CEY00_Acc23849	HB-KNOX		gene-CEY00_Acc05460	NAC		gene-CEY00_Acc31204	MYB
gene-CEY00_Acc19921	MYB		gene-CEY00_Acc16541	LOB		gene-CEY00_Acc18234	HB-HD-ZIP		gene-CEY00_Acc29203	HB-KNOX		gene-CEY00_Acc05752	NAC		Actinidia_chinensis_newGene_6673	MYB-related
gene-CEY00_Acc20042	MYB		gene-CEY00_Acc26260	LOB		gene-CEY00_Acc20798	HB-HD-ZIP		gene-CEY00_Acc29776	HB-KNOX		gene-CEY00_Acc06142	NAC		gene-CEY00_Acc05338	MYB-related
gene-CEY00_Acc24307	MYB		gene-CEY00_Acc32244	LOB		gene-CEY00_Acc22569	HB-HD-ZIP		gene-CEY00_Acc32809	HB-KNOX		gene-CEY00_Acc09579	NAC		gene-CEY00_Acc06281	MYB-related
gene-CEY00_Acc24390	MYB		gene-CEY00_Acc33476	LOB		gene-CEY00_Acc28612	HB-HD-ZIP		gene-CEY00_Acc00969	HB-KNOX		gene-CEY00_Acc10125	NAC		gene-CEY00_Acc07050	MYB-related
gene-CEY00_Acc25477	MYB		gene-CEY00_Acc25672	LUG		gene-CEY00_Acc32217	HB-HD-ZIP		gene-CEY00_Acc06091	HB-other		gene-CEY00_Acc14650	NAC		gene-CEY00_Acc07326	MYB-related
gene-CEY00_Acc26749	MYB		gene-CEY00_Acc30912	MADS-M-type		gene-CEY00_Acc32646	HB-HD-ZIP		gene-CEY00_Acc22493	HB-other		gene-CEY00_Acc17357	NAC		gene-CEY00_Acc09751	MYB-related
gene-CEY00_Acc28051	MYB		gene-CEY00_Acc06534	mTERF		gene-CEY00_Acc06186	HB-HD-ZIP		gene-CEY00_Acc31058	HB-other		gene-CEY00_Acc18287	NAC		gene-CEY00_Acc14992	MYB-related
gene-CEY00_Acc28493	MYB		gene-CEY00_Acc12191	mTERF		gene-CEY00_Acc14214	HB-KNOX		gene-CEY00_Acc10461	HMG		gene-CEY00_Acc19476	NAC		gene-CEY00_Acc16187	MYB-related
gene-CEY00_Acc28592	MYB		gene-CEY00_Acc33129	mTERF		gene-CEY00_Acc17486	HB-KNOX		gene-CEY00_Acc03481	HSF		gene-CEY00_Acc21211	NAC		gene-CEY00_Acc20248	MYB-related
gene-CEY00_Acc28821	MYB		gene-CEY00_Acc01165	MYB		gene-CEY00_Acc18535	HB-KNOX		gene-CEY00_Acc06038	HSF		gene-CEY00_Acc23989	NAC		gene-CEY00_Acc22584	MYB-related
gene-CEY00_Acc28900	MYB		gene-CEY00_Acc03177	MYB		gene-CEY00_Acc22458	HB-KNOX		gene-CEY00_Acc10326	HSF		gene-CEY00_Acc25397	NAC		gene-CEY00_Acc24169	MYB-related
gene-CEY00_Acc30619	MYB		gene-CEY00_Acc03470	MYB		gene-CEY00_Acc29203	HB-KNOX		gene-CEY00_Acc19984	HSF		gene-CEY00_Acc26399	NAC		gene-CEY00_Acc24241	MYB-related
gene-CEY00_Acc30733	MYB		gene-CEY00_Acc05745	MYB		gene-CEY00_Acc29776	HB-KNOX		gene-CEY00_Acc22614	HSF		gene-CEY00_Acc27591	NAC		gene-CEY00_Acc25040	MYB-related
gene-CEY00_Acc31204	MYB		gene-CEY00_Acc05753	MYB		gene-CEY00_Acc32809	HB-KNOX		gene-CEY00_Acc25577	HSF		gene-CEY00_Acc29877	NAC		gene-CEY00_Acc26482	MYB-related
gene-CEY00_Acc32996	MYB		gene-CEY00_Acc06319	MYB		gene-CEY00_Acc00969	HB-KNOX		gene-CEY00_Acc28038	HSF		gene-CEY00_Acc30034	NAC		gene-CEY00_Acc26716	MYB-related
Actinidia_chinensis_newGene_3229	MYB-related		gene-CEY00_Acc06346	MYB		gene-CEY00_Acc06091	HB-other		gene-CEY00_Acc31008	HSF		gene-CEY00_Acc30501	NAC		gene-CEY00_Acc28652	MYB-related
gene-CEY00_Acc02209	MYB-related		gene-CEY00_Acc07632	MYB		gene-CEY00_Acc31058	HB-other		gene-CEY00_Acc31729	HSF		gene-CEY00_Acc12793	NF-YA		gene-CEY00_Acc28939	MYB-related
gene-CEY00_Acc06281	MYB-related		gene-CEY00_Acc08348	MYB		gene-CEY00_Acc11781	HB-WOX		gene-CEY00_Acc03891	IWS1		gene-CEY00_Acc17077	NF-YA		gene-CEY00_Acc29830	MYB-related
gene-CEY00_Acc07050	MYB-related		gene-CEY00_Acc08521	MYB		gene-CEY00_Acc12050	HB-WOX		gene-CEY00_Acc09727	Jumonji		gene-CEY00_Acc32446	NF-YA		gene-CEY00_Acc32492	MYB-related
gene-CEY00_Acc09751	MYB-related		gene-CEY00_Acc08585	MYB		gene-CEY00_Acc16985	HB-WOX		gene-CEY00_Acc23929	Jumonji		gene-CEY00_Acc19323	NF-YB		gene-CEY00_Acc13706	NAC
gene-CEY00_Acc14421	MYB-related		gene-CEY00_Acc09819	MYB		gene-CEY00_Acc10461	HMG		gene-CEY00_Acc29455	Jumonji		gene-CEY00_Acc33385	NF-YB		gene-CEY00_Acc17357	NAC
gene-CEY00_Acc16492	MYB-related		gene-CEY00_Acc12503	MYB		gene-CEY00_Acc15604	HMG		Actinidia_chinensis_newGene_6078	LFY		gene-CEY00_Acc22813	NF-YC		gene-CEY00_Acc21211	NAC
gene-CEY00_Acc20248	MYB-related		gene-CEY00_Acc12672	MYB		gene-CEY00_Acc16794	HMG		Actinidia_chinensis_newGene_8232	LFY		gene-CEY00_Acc27321	NF-YC		gene-CEY00_Acc21700	NAC
gene-CEY00_Acc24169	MYB-related		gene-CEY00_Acc13286	MYB		gene-CEY00_Acc31378	HMG		gene-CEY00_Acc07430	LIM		gene-CEY00_Acc33374	NF-YC		gene-CEY00_Acc25396	NAC
gene-CEY00_Acc25040	MYB-related		gene-CEY00_Acc16850	MYB		gene-CEY00_Acc04732	HSF		gene-CEY00_Acc09111	LIM		Actinidia_chinensis_newGene_4801	NF-YC		gene-CEY00_Acc25397	NAC
gene-CEY00_Acc26482	MYB-related		gene-CEY00_Acc18623	MYB		gene-CEY00_Acc19984	HSF		gene-CEY00_Acc15995	LIM		gene-CEY00_Acc16571	OFP		gene-CEY00_Acc28994	NAC
gene-CEY00_Acc26716	MYB-related		gene-CEY00_Acc18653	MYB		gene-CEY00_Acc22614	HSF		gene-CEY00_Acc29810	LIM		gene-CEY00_Acc19538	OFP		gene-CEY00_Acc29633	NAC
gene-CEY00_Acc28652	MYB-related		gene-CEY00_Acc19035	MYB		gene-CEY00_Acc23145	HSF		Actinidia_chinensis_newGene_2907	LIM		gene-CEY00_Acc31714	OFP		gene-CEY00_Acc26165	NF-YA
gene-CEY00_Acc31791	MYB-related		gene-CEY00_Acc20443	MYB		gene-CEY00_Acc23154	HSF		gene-CEY00_Acc07425	LOB		gene-CEY00_Acc00955	Others		gene-CEY00_Acc27321	NF-YC
gene-CEY00_Acc08328	NAC		gene-CEY00_Acc20606	MYB		gene-CEY00_Acc28038	HSF		gene-CEY00_Acc10379	LOB		gene-CEY00_Acc02035	Others		gene-CEY00_Acc33374	NF-YC
gene-CEY00_Acc13706	NAC		gene-CEY00_Acc22332	MYB		gene-CEY00_Acc31008	HSF		gene-CEY00_Acc12773	LOB		gene-CEY00_Acc06165	Others		Actinidia_chinensis_newGene_4801	NF-YC
gene-CEY00_Acc25396	NAC		gene-CEY00_Acc22544	MYB		gene-CEY00_Acc31729	HSF		gene-CEY00_Acc16563	LOB		gene-CEY00_Acc10062	Others		gene-CEY00_Acc08727	OFP
gene-CEY00_Acc29633	NAC		gene-CEY00_Acc23046	MYB		Actinidia_chinensis_newGene_2672	IWS1		gene-CEY00_Acc22300	LOB		gene-CEY00_Acc13752	Others		gene-CEY00_Acc19538	OFP
gene-CEY00_Acc26165	NF-YA		gene-CEY00_Acc25823	MYB		gene-CEY00_Acc02612	Jumonji		gene-CEY00_Acc29658	LOB		gene-CEY00_Acc14917	Others		gene-CEY00_Acc02035	Others
Actinidia_chinensis_newGene_4801	NF-YC		gene-CEY00_Acc27786	MYB		gene-CEY00_Acc02628	Jumonji		Actinidia_chinensis_newGene_7295	MADS-MIKC		gene-CEY00_Acc17400	Others		gene-CEY00_Acc02634	Others
Actinidia_chinensis_newGene_4802	NOZZLE		gene-CEY00_Acc28051	MYB		gene-CEY00_Acc09727	Jumonji		gene-CEY00_Acc02284	MADS-MIKC		gene-CEY00_Acc18293	Others		gene-CEY00_Acc10062	Others
gene-CEY00_Acc01864	OFP		gene-CEY00_Acc28592	MYB		gene-CEY00_Acc16057	Jumonji		gene-CEY00_Acc05042	MADS-MIKC		gene-CEY00_Acc22376	Others		gene-CEY00_Acc17400	Others
gene-CEY00_Acc08727	OFP		gene-CEY00_Acc29999	MYB		gene-CEY00_Acc02853	LIM		gene-CEY00_Acc06819	MADS-MIKC		gene-CEY00_Acc24204	Others		gene-CEY00_Acc18293	Others
gene-CEY00_Acc05075	Others		gene-CEY00_Acc31401	MYB		gene-CEY00_Acc11735	LIM		gene-CEY00_Acc09079	MADS-MIKC		gene-CEY00_Acc25903	Others		gene-CEY00_Acc22376	Others
gene-CEY00_Acc13210	Others		gene-CEY00_Acc32996	MYB		gene-CEY00_Acc29810	LIM		gene-CEY00_Acc14105	MADS-MIKC		gene-CEY00_Acc06594	PHD		gene-CEY00_Acc24204	Others
gene-CEY00_Acc18293	Others		Actinidia_chinensis_newGene_3229	MYB-related		gene-CEY00_Acc02442	LOB		gene-CEY00_Acc14601	MADS-MIKC		gene-CEY00_Acc15907	PLATZ		gene-CEY00_Acc09793	PHD
gene-CEY00_Acc23103	Others		gene-CEY00_Acc09506	MYB-related		gene-CEY00_Acc06895	LOB		gene-CEY00_Acc15737	MADS-MIKC		gene-CEY00_Acc28155	PLATZ		gene-CEY00_Acc00476	PHD
gene-CEY00_Acc28323	Others		gene-CEY00_Acc16492	MYB-related		gene-CEY00_Acc10280	LOB		gene-CEY00_Acc16017	MADS-MIKC		gene-CEY00_Acc29011	PLATZ		gene-CEY00_Acc08450	PLATZ
gene-CEY00_Acc32928	Others		gene-CEY00_Acc25040	MYB-related		gene-CEY00_Acc16541	LOB		gene-CEY00_Acc18368	MADS-MIKC		gene-CEY00_Acc29442	PLATZ		gene-CEY00_Acc29011	PLATZ
gene-CEY00_Acc33253	PHD		gene-CEY00_Acc31791	MYB-related		gene-CEY00_Acc32244	LOB		gene-CEY00_Acc22088	MADS-MIKC		gene-CEY00_Acc26685	Pseudo ARR-B		gene-CEY00_Acc29442	PLATZ
gene-CEY00_Acc00476	PHD		gene-CEY00_Acc32628	MYB-related		gene-CEY00_Acc33476	LOB		gene-CEY00_Acc23601	MADS-MIKC		gene-CEY00_Acc29881	Pseudo ARR-B		gene-CEY00_Acc01304	PLATZ
gene-CEY00_Acc08450	PLATZ		gene-CEY00_Acc03559	NAC		Actinidia_chinensis_newGene_7295	MADS-MIKC		gene-CEY00_Acc24088	MADS-MIKC		gene-CEY00_Acc10865	RWP-RK		gene-CEY00_Acc02581	Pseudo ARR-B
gene-CEY00_Acc01304	PLATZ		gene-CEY00_Acc05200	NAC		gene-CEY00_Acc16017	MADS-MIKC		gene-CEY00_Acc27997	MADS-MIKC		gene-CEY00_Acc15555	RWP-RK		gene-CEY00_Acc26685	Pseudo ARR-B
gene-CEY00_Acc02581	Pseudo ARR-B		gene-CEY00_Acc07217	NAC		gene-CEY00_Acc27997	MADS-MIKC		gene-CEY00_Acc29299	MADS-MIKC		gene-CEY00_Acc15556	RWP-RK		gene-CEY00_Acc29881	Pseudo ARR-B
gene-CEY00_Acc09542	SBP		gene-CEY00_Acc15482	NAC		gene-CEY00_Acc29299	MADS-MIKC		gene-CEY00_Acc29300	MADS-MIKC		gene-CEY00_Acc06157	SBP		gene-CEY00_Acc07183	RWP-RK
gene-CEY00_Acc14293	SBP		gene-CEY00_Acc16760	NAC		gene-CEY00_Acc29300	MADS-MIKC		gene-CEY00_Acc08919	MADS-M-type		gene-CEY00_Acc10378	SWI/SNF-BAF60b		gene-CEY00_Acc06157	SBP
gene-CEY00_Acc18010	SBP		gene-CEY00_Acc33010	NAC		gene-CEY00_Acc30912	MADS-M-type		gene-CEY00_Acc28717	MADS-M-type		Actinidia_chinensis_newGene_3529	TAZ		gene-CEY00_Acc16013	SET
gene-CEY00_Acc32736	SBP		gene-CEY00_Acc25937	NF-YC		gene-CEY00_Acc06534	mTERF		gene-CEY00_Acc13486	MADS-M-type		gene-CEY00_Acc02707	TCP		gene-CEY00_Acc27405	SET
gene-CEY00_Acc02017	SET		gene-CEY00_Acc01864	OFP		gene-CEY00_Acc07200	mTERF		gene-CEY00_Acc13370	mTERF		gene-CEY00_Acc06329	TCP		gene-CEY00_Acc09000	SNF2
gene-CEY00_Acc27405	SET		gene-CEY00_Acc22793	OFP		gene-CEY00_Acc10177	mTERF		gene-CEY00_Acc01131	MYB		gene-CEY00_Acc09084	TCP		gene-CEY00_Acc04592	SOH1
gene-CEY00_Acc29968	SET		gene-CEY00_Acc00187	Others		gene-CEY00_Acc13370	mTERF		gene-CEY00_Acc02954	MYB		gene-CEY00_Acc14596	TCP		gene-CEY00_Acc07728	SWI/SNF-BAF60b
Actinidia_chinensis_newGene_4030	SET		gene-CEY00_Acc02781	Others		gene-CEY00_Acc33119	mTERF		gene-CEY00_Acc04695	MYB		gene-CEY00_Acc18647	TCP		gene-CEY00_Acc19370	SWI/SNF-BAF60b
Actinidia_chinensis_newGene_4902	SNF2		gene-CEY00_Acc05075	Others		gene-CEY00_Acc33120	mTERF		gene-CEY00_Acc05172	MYB		gene-CEY00_Acc21895	TCP		gene-CEY00_Acc06329	TCP
gene-CEY00_Acc07311	SNF2		gene-CEY00_Acc05619	Others		gene-CEY00_Acc00506	MYB		gene-CEY00_Acc05301	MYB		Actinidia_chinensis_newGene_2311	TCP		gene-CEY00_Acc09084	TCP
gene-CEY00_Acc07386	SNF2		gene-CEY00_Acc06265	Others		gene-CEY00_Acc01131	MYB		gene-CEY00_Acc05372	MYB		gene-CEY00_Acc09801	Tify		gene-CEY00_Acc19119	TCP
gene-CEY00_Acc09000	SNF2		gene-CEY00_Acc13210	Others		gene-CEY00_Acc02954	MYB		gene-CEY00_Acc06007	MYB		gene-CEY00_Acc12940	Tify		gene-CEY00_Acc21895	TCP
gene-CEY00_Acc20888	SNF2		gene-CEY00_Acc13532	Others		gene-CEY00_Acc03177	MYB		gene-CEY00_Acc07411	MYB		gene-CEY00_Acc23402	Tify		Actinidia_chinensis_newGene_2311	TCP
gene-CEY00_Acc27839	SNF2		gene-CEY00_Acc16416	Others		gene-CEY00_Acc03470	MYB		gene-CEY00_Acc07927	MYB		gene-CEY00_Acc31726	Tify		gene-CEY00_Acc32702	Tify
gene-CEY00_Acc33717	SNF2		gene-CEY00_Acc18177	Others		gene-CEY00_Acc04695	MYB		gene-CEY00_Acc08887	MYB		gene-CEY00_Acc13201	TRAF		gene-CEY00_Acc32704	Tify
gene-CEY00_Acc10957	SWI/SNF-BAF60b		gene-CEY00_Acc23103	Others		gene-CEY00_Acc04813	MYB		gene-CEY00_Acc10693	MYB		gene-CEY00_Acc23113	TRAF		gene-CEY00_Acc33627	Tify
gene-CEY00_Acc05982	TAZ		gene-CEY00_Acc24383	Others		gene-CEY00_Acc05301	MYB		gene-CEY00_Acc10925	MYB		gene-CEY00_Acc08088	Trihelix		gene-CEY00_Acc15541	TRAF
gene-CEY00_Acc19119	TCP		gene-CEY00_Acc28323	Others		gene-CEY00_Acc06346	MYB		gene-CEY00_Acc11236	MYB		gene-CEY00_Acc08653	Trihelix		gene-CEY00_Acc27854	TRAF
gene-CEY00_Acc20454	TCP		gene-CEY00_Acc29817	Others		gene-CEY00_Acc07632	MYB		gene-CEY00_Acc14071	MYB		gene-CEY00_Acc16139	Trihelix		gene-CEY00_Acc08653	Trihelix
gene-CEY00_Acc20776	TCP		gene-CEY00_Acc29923	Others		gene-CEY00_Acc08521	MYB		gene-CEY00_Acc14629	MYB		gene-CEY00_Acc24990	Trihelix		gene-CEY00_Acc16801	Trihelix
gene-CEY00_Acc26440	TCP		gene-CEY00_Acc30580	Others		gene-CEY00_Acc10693	MYB		gene-CEY00_Acc14831	MYB		gene-CEY00_Acc28205	Trihelix		gene-CEY00_Acc18035	Trihelix
gene-CEY00_Acc16302	Tify		gene-CEY00_Acc32928	Others		gene-CEY00_Acc10925	MYB		gene-CEY00_Acc14961	MYB		gene-CEY00_Acc04342	TUB		gene-CEY00_Acc21389	Trihelix
gene-CEY00_Acc28390	Tify		gene-CEY00_Acc15105	PHD		gene-CEY00_Acc12503	MYB		gene-CEY00_Acc16727	MYB		gene-CEY00_Acc23640	TUB		gene-CEY00_Acc22067	Trihelix
gene-CEY00_Acc32702	Tify		gene-CEY00_Acc15458	PHD		gene-CEY00_Acc12672	MYB		gene-CEY00_Acc18265	MYB		Actinidia_chinensis_newGene_8159	WRKY		gene-CEY00_Acc28205	Trihelix
gene-CEY00_Acc33627	Tify		gene-CEY00_Acc15855	PHD		gene-CEY00_Acc13286	MYB		gene-CEY00_Acc22908	MYB		gene-CEY00_Acc02322	WRKY		gene-CEY00_Acc03896	Trihelix
gene-CEY00_Acc15541	TRAF		gene-CEY00_Acc16520	PHD		gene-CEY00_Acc16727	MYB		gene-CEY00_Acc24523	MYB		gene-CEY00_Acc04749	WRKY		gene-CEY00_Acc03896	TUB
gene-CEY00_Acc27854	TRAF		gene-CEY00_Acc20428	PLATZ		gene-CEY00_Acc18102	MYB		gene-CEY00_Acc24609	MYB		gene-CEY00_Acc07601	WRKY		gene-CEY00_Acc04626	TUB
gene-CEY00_Acc09425	Trihelix		gene-CEY00_Acc27462	S1Fa-like		gene-CEY00_Acc19035	MYB		gene-CEY00_Acc24888	MYB		gene-CEY00_Acc10027	WRKY		gene-CEY00_Acc23640	TUB
gene-CEY00_Acc16801	Trihelix		gene-CEY00_Acc00452	SAP		gene-CEY00_Acc20443	MYB		gene-CEY00_Acc27100	MYB		gene-CEY00_Acc11247	WRKY		gene-CEY00_Acc27250	TUB
gene-CEY00_Acc22067	Trihelix		gene-CEY00_Acc09542	SBP		gene-CEY00_Acc20606	MYB		gene-CEY00_Acc27824	MYB		gene-CEY00_Acc11389	WRKY		gene-CEY00_Acc15022	TUB
gene-CEY00_Acc26815	Trihelix		gene-CEY00_Acc13124	SBP		gene-CEY00_Acc22332	MYB		gene-CEY00_Acc29660	MYB		gene-CEY00_Acc12052	WRKY		gene-CEY00_Acc26071	ULT
gene-CEY00_Acc03896	Trihelix		gene-CEY00_Acc14293	SBP		gene-CEY00_Acc22544	MYB		gene-CEY00_Acc29865	MYB		gene-CEY00_Acc12414	WRKY		Actinidia_chinensis_newGene_4062	Whirly
gene-CEY00_Acc03896	TUB		gene-CEY00_Acc17318	SBP		gene-CEY00_Acc22908	MYB		gene-CEY00_Acc30127	MYB		gene-CEY00_Acc15956	WRKY		gene-CEY00_Acc19291	WRKY
gene-CEY00_Acc04626	TUB		gene-CEY00_Acc21886	SBP		gene-CEY00_Acc23046	MYB		gene-CEY00_Acc30983	MYB		gene-CEY00_Acc20254	WRKY		gene-CEY00_Acc20254	WRKY
gene-CEY00_Acc27250	TUB		gene-CEY00_Acc23193	SBP		gene-CEY00_Acc25823	MYB		gene-CEY00_Acc31318	MYB		gene-CEY00_Acc20968	WRKY		gene-CEY00_Acc21590	WRKY
gene-CEY00_Acc15022	TUB		gene-CEY00_Acc32736	SBP		gene-CEY00_Acc26160	MYB		gene-CEY00_Acc33184	MYB		gene-CEY00_Acc21335	WRKY		gene-CEY00_Acc33439	WRKY
gene-CEY00_Acc26071	ULT		gene-CEY00_Acc33238	SBP		gene-CEY00_Acc27100	MYB		gene-CEY00_Acc07326	MYB-related		gene-CEY00_Acc22393	WRKY		gene-CEY00_Acc04091	zf-HD
gene-CEY00_Acc19291	WRKY		gene-CEY00_Acc06352	SET		gene-CEY00_Acc27786	MYB		gene-CEY00_Acc07738	MYB-related		gene-CEY00_Acc22899	WRKY		gene-CEY00_Acc05746	zf-HD
gene-CEY00_Acc21590	WRKY		gene-CEY00_Acc18563	SET		gene-CEY00_Acc28234	MYB		gene-CEY00_Acc10483	MYB-related		gene-CEY00_Acc23769	WRKY		gene-CEY00_Acc05747	zf-HD
gene-CEY00_Acc04091	zf-HD		gene-CEY00_Acc22461	SET		gene-CEY00_Acc28592	MYB		gene-CEY00_Acc11165	MYB-related		gene-CEY00_Acc29560	WRKY		gene-CEY00_Acc06664	zf-HD
gene-CEY00_Acc06664	zf-HD		gene-CEY00_Acc25641	SET		gene-CEY00_Acc29660	MYB		gene-CEY00_Acc12679	MYB-related		gene-CEY00_Acc31852	WRKY		gene-CEY00_Acc30718	zf-HD
			gene-CEY00_Acc29943	SET		gene-CEY00_Acc29865	MYB		gene-CEY00_Acc16684	MYB-related		gene-CEY00_Acc04091	zf-HD		gene-CEY00_Acc30719	zf-HD
			gene-CEY00_Acc29968	SET		gene-CEY00_Acc29999	MYB		gene-CEY00_Acc17744	MYB-related		gene-CEY00_Acc05746	zf-HD
			gene-CEY00_Acc31052	SET		gene-CEY00_Acc30983	MYB		gene-CEY00_Acc18184	MYB-related		gene-CEY00_Acc30718	zf-HD
			Actinidia_chinensis_newGene_3158	SET		gene-CEY00_Acc32996	MYB		gene-CEY00_Acc19870	MYB-related		gene-CEY00_Acc30719	zf-HD
			Actinidia_chinensis_newGene_4030	SET		gene-CEY00_Acc11165	MYB-related		gene-CEY00_Acc22318	MYB-related
			Actinidia_chinensis_newGene_4902	SNF2		gene-CEY00_Acc12679	MYB-related		gene-CEY00_Acc25963	MYB-related
			gene-CEY00_Acc00983	SNF2		gene-CEY00_Acc18183	MYB-related		gene-CEY00_Acc27228	MYB-related
			gene-CEY00_Acc01539	SNF2		gene-CEY00_Acc18184	MYB-related		Actinidia_chinensis_newGene_229	MYB-related
			gene-CEY00_Acc04281	SNF2		gene-CEY00_Acc19870	MYB-related		gene-CEY00_Acc00767	NAC
			gene-CEY00_Acc05440	SNF2		gene-CEY00_Acc22318	MYB-related		gene-CEY00_Acc01100	NAC
			gene-CEY00_Acc07311	SNF2		gene-CEY00_Acc27228	MYB-related		gene-CEY00_Acc02576	NAC
			gene-CEY00_Acc07386	SNF2		gene-CEY00_Acc00767	NAC		gene-CEY00_Acc03232	NAC
			gene-CEY00_Acc27496	SNF2		gene-CEY00_Acc01100	NAC		gene-CEY00_Acc05057	NAC
			gene-CEY00_Acc27839	SNF2		gene-CEY00_Acc03559	NAC		gene-CEY00_Acc05460	NAC
			gene-CEY00_Acc33717	SNF2		gene-CEY00_Acc05200	NAC		gene-CEY00_Acc05752	NAC
			gene-CEY00_Acc30339	SRS		gene-CEY00_Acc05460	NAC		gene-CEY00_Acc06142	NAC
			gene-CEY00_Acc05982	TAZ		gene-CEY00_Acc07217	NAC		gene-CEY00_Acc06350	NAC
			gene-CEY00_Acc26791	TAZ		gene-CEY00_Acc08288	NAC		gene-CEY00_Acc07174	NAC
			gene-CEY00_Acc26792	TAZ		gene-CEY00_Acc10851	NAC		gene-CEY00_Acc08011	NAC
			gene-CEY00_Acc02302	TCP		gene-CEY00_Acc12299	NAC		gene-CEY00_Acc08288	NAC
			gene-CEY00_Acc04055	TCP		gene-CEY00_Acc13041	NAC		gene-CEY00_Acc09579	NAC
			gene-CEY00_Acc06470	TCP		gene-CEY00_Acc14317	NAC		gene-CEY00_Acc10125	NAC
			gene-CEY00_Acc18253	TCP		gene-CEY00_Acc15482	NAC		gene-CEY00_Acc10851	NAC
			gene-CEY00_Acc20776	TCP		gene-CEY00_Acc16347	NAC		gene-CEY00_Acc12299	NAC
			gene-CEY00_Acc26440	TCP		gene-CEY00_Acc16760	NAC		gene-CEY00_Acc13705	NAC
			gene-CEY00_Acc04984	Trihelix		gene-CEY00_Acc18287	NAC		gene-CEY00_Acc13969	NAC
			gene-CEY00_Acc12250	Trihelix		gene-CEY00_Acc23678	NAC		gene-CEY00_Acc14317	NAC
			gene-CEY00_Acc17200	Trihelix		gene-CEY00_Acc24103	NAC		gene-CEY00_Acc14650	NAC
			gene-CEY00_Acc22749	Trihelix		gene-CEY00_Acc24464	NAC		gene-CEY00_Acc15781	NAC
			gene-CEY00_Acc24032	Trihelix		gene-CEY00_Acc28908	NAC		gene-CEY00_Acc16347	NAC
			gene-CEY00_Acc24933	Trihelix		gene-CEY00_Acc30034	NAC		gene-CEY00_Acc18287	NAC
			gene-CEY00_Acc26815	Trihelix		gene-CEY00_Acc30738	NAC		gene-CEY00_Acc19476	NAC
			gene-CEY00_Acc32693	Trihelix		gene-CEY00_Acc33010	NAC		gene-CEY00_Acc21211	NAC
			gene-CEY00_Acc22129	TUB		gene-CEY00_Acc09303	NF-X1		gene-CEY00_Acc23678	NAC
			gene-CEY00_Acc05757	WRKY		gene-CEY00_Acc12793	NF-YA		gene-CEY00_Acc24103	NAC
			gene-CEY00_Acc06381	WRKY		gene-CEY00_Acc12976	NF-YA		gene-CEY00_Acc24464	NAC
			gene-CEY00_Acc06490	WRKY		gene-CEY00_Acc13155	NF-YA		gene-CEY00_Acc25630	NAC
			gene-CEY00_Acc16405	WRKY		gene-CEY00_Acc23364	NF-YA		gene-CEY00_Acc26399	NAC
			gene-CEY00_Acc16407	WRKY		gene-CEY00_Acc26990	NF-YA		gene-CEY00_Acc29877	NAC
			gene-CEY00_Acc19096	WRKY		gene-CEY00_Acc08551	NF-YB		gene-CEY00_Acc30034	NAC
			gene-CEY00_Acc19693	WRKY		gene-CEY00_Acc26828	NF-YC		gene-CEY00_Acc30044	NAC
			gene-CEY00_Acc19793	WRKY		gene-CEY00_Acc00075	OFP		gene-CEY00_Acc30501	NAC
			gene-CEY00_Acc32723	WRKY		gene-CEY00_Acc00977	OFP		gene-CEY00_Acc30738	NAC
			gene-CEY00_Acc04630	zf-HD		gene-CEY00_Acc22793	OFP		gene-CEY00_Acc31505	NAC
			gene-CEY00_Acc04876	zf-HD		gene-CEY00_Acc00902	Others		gene-CEY00_Acc32083	NAC
			gene-CEY00_Acc06664	zf-HD		gene-CEY00_Acc02781	Others		gene-CEY00_Acc32712	NAC
			gene-CEY00_Acc10727	zf-HD		gene-CEY00_Acc03834	Others		gene-CEY00_Acc32998	NAC
			gene-CEY00_Acc10946	zf-HD		gene-CEY00_Acc04179	Others		gene-CEY00_Acc33448	NAC
			gene-CEY00_Acc23646	zf-HD		gene-CEY00_Acc05075	Others		gene-CEY00_Acc09019	NAC
			gene-CEY00_Acc23902	zf-HD		gene-CEY00_Acc06265	Others		gene-CEY00_Acc09303	NF-X1
			gene-CEY00_Acc24287	zf-HD		gene-CEY00_Acc06274	Others		gene-CEY00_Acc12793	NF-YA
			gene-CEY00_Acc26699	zf-HD		gene-CEY00_Acc09791	Others		gene-CEY00_Acc12976	NF-YA
						gene-CEY00_Acc12397	Others		gene-CEY00_Acc17077	NF-YA
						gene-CEY00_Acc13532	Others		gene-CEY00_Acc17671	NF-YA
						gene-CEY00_Acc14917	Others		gene-CEY00_Acc23364	NF-YA
						gene-CEY00_Acc19458	Others		gene-CEY00_Acc32446	NF-YA
						gene-CEY00_Acc24383	Others		gene-CEY00_Acc19323	NF-YB
						gene-CEY00_Acc24433	Others		gene-CEY00_Acc21866	NF-YB
						gene-CEY00_Acc24436	Others		gene-CEY00_Acc26492	NF-YB
						gene-CEY00_Acc24680	Others		gene-CEY00_Acc33385	NF-YB
						gene-CEY00_Acc25903	Others		gene-CEY00_Acc26828	NF-YC
						gene-CEY00_Acc29817	Others		gene-CEY00_Acc00075	OFP
						gene-CEY00_Acc30580	Others		gene-CEY00_Acc16571	OFP
						gene-CEY00_Acc08155	PHD		gene-CEY00_Acc31714	OFP
						gene-CEY00_Acc15105	PHD		gene-CEY00_Acc31865	OFP
						gene-CEY00_Acc15458	PHD		gene-CEY00_Acc31866	OFP
						gene-CEY00_Acc15855	PHD		gene-CEY00_Acc00902	Others
						gene-CEY00_Acc16520	PHD		gene-CEY00_Acc03834	Others
						gene-CEY00_Acc17487	PHD		gene-CEY00_Acc04179	Others
						gene-CEY00_Acc20428	PLATZ		gene-CEY00_Acc06274	Others
						gene-CEY00_Acc01674	PLATZ		gene-CEY00_Acc09657	Others
						gene-CEY00_Acc01107	Rcd1-like		gene-CEY00_Acc09791	Others
						gene-CEY00_Acc15549	RWP-RK		gene-CEY00_Acc12397	Others
						gene-CEY00_Acc15552	RWP-RK		gene-CEY00_Acc13532	Others
						gene-CEY00_Acc28764	RWP-RK		gene-CEY00_Acc13752	Others
						gene-CEY00_Acc00452	SAP		gene-CEY00_Acc14917	Others
						gene-CEY00_Acc00822	SBP		gene-CEY00_Acc19458	Others
						gene-CEY00_Acc03790	SBP		gene-CEY00_Acc23686	Others
						gene-CEY00_Acc13124	SBP		gene-CEY00_Acc24436	Others
						gene-CEY00_Acc17318	SBP		gene-CEY00_Acc24680	Others
						gene-CEY00_Acc21886	SBP		gene-CEY00_Acc25903	Others
						gene-CEY00_Acc23193	SBP		gene-CEY00_Acc27491	Others
						gene-CEY00_Acc29651	SBP		gene-CEY00_Acc30109	PHD
						gene-CEY00_Acc06352	SET		gene-CEY00_Acc15907	PLATZ
						gene-CEY00_Acc18563	SET		gene-CEY00_Acc28155	PLATZ
						gene-CEY00_Acc22461	SET		gene-CEY00_Acc01674	PLATZ
						Actinidia_chinensis_newGene_3158	SET		gene-CEY00_Acc30201	Pseudo ARR-B
						gene-CEY00_Acc00983	SNF2		gene-CEY00_Acc10865	RWP-RK
						gene-CEY00_Acc01539	SNF2		gene-CEY00_Acc15549	RWP-RK
						gene-CEY00_Acc05440	SNF2		gene-CEY00_Acc15552	RWP-RK
						gene-CEY00_Acc07999	SNF2		gene-CEY00_Acc15554	RWP-RK
						gene-CEY00_Acc27496	SNF2		gene-CEY00_Acc15555	RWP-RK
						gene-CEY00_Acc30339	SRS		gene-CEY00_Acc15556	RWP-RK
						gene-CEY00_Acc32405	SRS		gene-CEY00_Acc23487	RWP-RK
						gene-CEY00_Acc09364	SWI/SNF-BAF60b		gene-CEY00_Acc28764	RWP-RK
						gene-CEY00_Acc18074	TAZ		gene-CEY00_Acc00453	SAP
						gene-CEY00_Acc26791	TAZ		gene-CEY00_Acc06157	SBP
						gene-CEY00_Acc26792	TAZ		gene-CEY00_Acc08271	SBP
						gene-CEY00_Acc29688	TAZ		gene-CEY00_Acc29651	SBP
						Actinidia_chinensis_newGene_3529	TAZ		gene-CEY00_Acc19683	SET
						gene-CEY00_Acc04055	TCP		gene-CEY00_Acc22461	SET
						gene-CEY00_Acc06470	TCP		gene-CEY00_Acc01539	SNF2
						gene-CEY00_Acc18253	TCP		gene-CEY00_Acc32630	SNF2
						gene-CEY00_Acc21859	TCP		gene-CEY00_Acc32405	SRS
						gene-CEY00_Acc28314	TCP		gene-CEY00_Acc01054	SRS
						gene-CEY00_Acc29857	TCP		gene-CEY00_Acc19384	SWI/SNF-BAF60b
						gene-CEY00_Acc19519	Tify		gene-CEY00_Acc21073	SWI/SNF-BAF60b
						gene-CEY00_Acc00932	Tify		gene-CEY00_Acc18074	TAZ
						gene-CEY00_Acc13201	TRAF		gene-CEY00_Acc29688	TAZ
						gene-CEY00_Acc19556	TRAF		Actinidia_chinensis_newGene_3529	TAZ
						gene-CEY00_Acc27208	TRAF		gene-CEY00_Acc04055	TCP
						gene-CEY00_Acc04984	Trihelix		gene-CEY00_Acc14596	TCP
						gene-CEY00_Acc12250	Trihelix		gene-CEY00_Acc18647	TCP
						gene-CEY00_Acc13453	Trihelix		gene-CEY00_Acc21859	TCP
						gene-CEY00_Acc16053	Trihelix		gene-CEY00_Acc08293	Tify
						gene-CEY00_Acc22749	Trihelix		gene-CEY00_Acc09801	Tify
						gene-CEY00_Acc24933	Trihelix		gene-CEY00_Acc12940	Tify
						gene-CEY00_Acc28189	Trihelix		gene-CEY00_Acc23402	Tify
						gene-CEY00_Acc22129	TUB		gene-CEY00_Acc31726	Tify
						Actinidia_chinensis_newGene_8159	WRKY		gene-CEY00_Acc13201	TRAF
						gene-CEY00_Acc01879	WRKY		gene-CEY00_Acc19556	TRAF
						gene-CEY00_Acc03057	WRKY		gene-CEY00_Acc21764	TRAF
						gene-CEY00_Acc05757	WRKY		gene-CEY00_Acc23113	TRAF
						gene-CEY00_Acc06381	WRKY		gene-CEY00_Acc13453	Trihelix
						gene-CEY00_Acc06490	WRKY		gene-CEY00_Acc22749	Trihelix
						gene-CEY00_Acc09734	WRKY		gene-CEY00_Acc04342	TUB
						gene-CEY00_Acc09989	WRKY		Actinidia_chinensis_newGene_8159	WRKY
						gene-CEY00_Acc11247	WRKY		gene-CEY00_Acc00414	WRKY
						gene-CEY00_Acc16405	WRKY		gene-CEY00_Acc01879	WRKY
						gene-CEY00_Acc16407	WRKY		gene-CEY00_Acc02322	WRKY
						gene-CEY00_Acc17473	WRKY		gene-CEY00_Acc03057	WRKY
						gene-CEY00_Acc17926	WRKY		gene-CEY00_Acc04749	WRKY
						gene-CEY00_Acc19096	WRKY		gene-CEY00_Acc06155	WRKY
						gene-CEY00_Acc19490	WRKY		gene-CEY00_Acc06381	WRKY
						gene-CEY00_Acc19693	WRKY		gene-CEY00_Acc06525	WRKY
						gene-CEY00_Acc20968	WRKY		gene-CEY00_Acc07601	WRKY
						gene-CEY00_Acc27110	WRKY		gene-CEY00_Acc08274	WRKY
						gene-CEY00_Acc27879	WRKY		gene-CEY00_Acc09734	WRKY
						gene-CEY00_Acc31475	WRKY		gene-CEY00_Acc09989	WRKY
						gene-CEY00_Acc31535	WRKY		gene-CEY00_Acc10027	WRKY
						gene-CEY00_Acc31744	WRKY		gene-CEY00_Acc11247	WRKY
						gene-CEY00_Acc32723	WRKY		gene-CEY00_Acc12052	WRKY
						Actinidia_chinensis_newGene_2650	WRKY		gene-CEY00_Acc12414	WRKY
						gene-CEY00_Acc04630	zf-HD		gene-CEY00_Acc15956	WRKY
						gene-CEY00_Acc04876	zf-HD		gene-CEY00_Acc16553	WRKY
						gene-CEY00_Acc07963	zf-HD		gene-CEY00_Acc17473	WRKY
						gene-CEY00_Acc10727	zf-HD		gene-CEY00_Acc17926	WRKY
						gene-CEY00_Acc10946	zf-HD		gene-CEY00_Acc19490	WRKY
						gene-CEY00_Acc23646	zf-HD		gene-CEY00_Acc19693	WRKY
						gene-CEY00_Acc23902	zf-HD		gene-CEY00_Acc20968	WRKY
						gene-CEY00_Acc26699	zf-HD		gene-CEY00_Acc21335	WRKY
									gene-CEY00_Acc22141	WRKY
									gene-CEY00_Acc22393	WRKY
									gene-CEY00_Acc22438	WRKY
									gene-CEY00_Acc22899	WRKY
									gene-CEY00_Acc23769	WRKY
									gene-CEY00_Acc24805	WRKY
									gene-CEY00_Acc27110	WRKY
									gene-CEY00_Acc27879	WRKY
									gene-CEY00_Acc29560	WRKY
									gene-CEY00_Acc31475	WRKY
									gene-CEY00_Acc31535	WRKY
									gene-CEY00_Acc31852	WRKY
									gene-CEY00_Acc32723	WRKY
									Actinidia_chinensis_newGene_2650	WRKY
									gene-CEY00_Acc07963	zf-HD
