# Supplementary material for: RNA-Seq Analysis Reveals Potential Genes Involved in Plant Growth Regulator-Induced Ovary Development in Male Kiwifruit (Actinidia eriantha)
Source: Plants (Basel). 2025 Feb 25;14(5):703. doi: 10.3390/plants14050703 (PMC11902103; doi:10.3390/plants14050703)
Supplement: Supplementary file 1 [file plants-14-00703-s001.zip › Table S4.xlsx]

## Sheet: Sheet1
Table S4 DEGs participating in the cytokinin biosynthesis and signaling pathway
gene_name	Con1	Con2	Con3	Fem1	Fem2	Fem3	PT1	PT2	PT3	Con_vs_Fem DESeq2_log2FC	Con_vs_PT DESeq2_log2FC	Fem_vs_PT DESeq2_log2FC
DTZ79_03g00570	5.76996	3.97953	5.82187	16.2232	31.3849	32.366	5.67744	5.40138	3.70337	2.13625	-0.218847	-2.38323
DTZ79_24g07460	46.9363	36.2151	46.6112	17.275	27.6396	28.6609	44.6959	56.7528	46.8796	-1.04163	0.0528548	1.06735
DTZ79_02g00540	5.86787	2.93137	4.95575	12.4868	22.0573	24.9119	4.33772	5.19742	4.30512	1.89114	-0.124538	-2.04463
DTZ79_03g02530	0.628406	0.766882	1.44564	0.696006	0.252102	0.571881	2.83447	2.47327	2.79696	--	1.368	2.45231
DTZ79_24g10820	7.89769	7.75925	6.6905	2.06589	1.9483	1.9348	3.76385	3.1436	2.69049	-2.12819	-1.36399	0.739907
DTZ79_21g08490	0.488732	0.418545	0	4.35068	3.82521	3.57973	29.4865	23.8711	15.3331	3.40217	6.00862	2.58809
DTZ79_07g12990	29.9735	32.2649	46.9522	23.6603	23.3537	21.0683	11.0286	11.939	12.1139	-0.910083	-1.78429	-0.898915
DTZ79_27g10980	1.79034	1.96756	2.10428	3.44575	4.36523	3.44852	29.8842	24.4225	19.1405	0.71051	3.48538	2.74993
DTZ79_06g03310	1.94279	1.31499	1.47154	0.040008	0	0	3.09437	4.03833	2.23413	-7.06095	0.837503	7.87312
DTZ79_05g08820	2.1048	3.15844	4.0449	6.93609	10.4868	6.81293	11.3087	12.4889	13.6215	1.14634	1.85698	0.686837
DTZ79_15g10980	25.1637	6.22036	4.94589	49.0434	66.6213	50.5937	76.9851	64.9131	56.1571	1.99614	2.33013	0.305937
DTZ79_09g02700	3.29443	2.69237	2.96377	3.9301	5.17838	4.18321	1.17448	2.0281	1.55462	0.349981	-1.0435	-1.41873
DTZ79_25g10480	6.22444	6.21457	7.14304	14.4077	19.4748	16.875	26.3634	22.0883	18.5678	1.14728	1.62643	0.454025
DTZ79_12g04170	4.7578	8.8781	3.98748	31.7934	56.5404	60.5137	89.9948	64.7017	70.7395	2.84409	3.51949	0.653121
DTZ79_16g07280	19.929	34.3578	14.6357	42.7113	31.1802	30.0154	61.0646	61.5393	72.3492	0.367914	1.35263	0.965054
DTZ79_16g08310	2.43817	7.43388	4.87904	171.813	9.83562	17.2403	0.082562	0.413742	0.225443	3.5211	-4.32687	-7.86492
DTZ79_13g06800	0.972033	0.822495	0.895595	2.60056	3.01351	2.83123	2.32688	2.09837	1.65447	1.41998	1.02518	-0.420317
DTZ79_20g09960	3.29633	3.97879	2.23667	17.9003	29.5976	32.436	36.1704	21.7962	23.9255	2.83873	2.95017	0.0872978
DTZ79_21g08490	0.098038	0.513895	0	0.832732	0.680363	1.58286	24.9108	19.5891	13.292	--	6.33333	4.25456
DTZ79_21g12440	1.19341	0.632848	0.66677	0.587859	0.606352	0.477924	2.09089	2.26917	0.810304	-0.786786	0.906995	1.66606
DTZ79_05g00570	0.899707	0.591558	0.360503	0.042818	0.034043	0.06333	1.48005	1.19243	0.753712	-3.8734	0.743236	4.59166
DTZ79_16g08320	4.27383	6.30466	5.54854	6.17281	4.84422	5.75916	2.01316	3.13428	2.87165	-0.169081	-1.15115	-1.00526
DTZ79_22g01400	15.3754	10.9246	14.0207	29.6093	24.3818	25.853	6.46637	7.35188	9.07546	0.766441	-0.950804	-1.74216
DTZ79_25g01340	3.71686	3.79423	3.57385	9.72499	9.86428	8.24263	14.0007	10.585	6.74166	1.10372	1.34714	0.219128
DTZ79_25g07950	24.4329	10.8979	18.439	23.579	30.3892	33.8431	47.8513	56.5246	48.1033	0.492224	1.3718	0.851053
DTZ79_11g06590	4.30749	4.97065	4.79739	6.28315	9.70097	8.77994	35.5162	33.5148	21.7702	0.58815	2.53804	1.92461
DTZ79_26g06510	2.38803	3.17617	1.65109	5.37063	4.81228	4.43939	11.8659	15.6265	13.7183	0.790408	2.36133	1.54872
DTZ79_23g14270	10.0443	8.34128	10.4362	13.3758	12.7667	11.5794	4.48961	5.31397	5.9058	0.166651	-1.01114	-1.20216
DTZ79_02g05010	10.5455	8.89979	12.3548	3.55448	7.76889	6.92023	9.01449	10.5143	9.9	-1.02708	-0.253033	0.747045
DTZ79_02g11010	0.162188	0.593224	0.527439	4.73302	2.84764	2.89018	2.76199	6.26608	2.99643	2.76963	3.04438	0.253438
DTZ79_17g09660	6.18197	3.02996	3.66762	18.2466	17.4697	19.8357	5.05997	4.55179	4.51782	1.89029	0.000862579	-1.91662
DTZ79_07g12330	2.3535	1.60296	2.13894	0.979992	1.47035	1.64017	3.108	3.36104	3.11487	-0.798842	0.513169	1.28523
