# Supplementary material for: RNA-Seq Analysis Reveals Potential Genes Involved in Plant Growth Regulator-Induced Ovary Development in Male Kiwifruit (Actinidia eriantha)
Source: Plants (Basel). 2025 Feb 25;14(5):703. doi: 10.3390/plants14050703 (PMC11902103; doi:10.3390/plants14050703)
Supplement: Supplementary file 1 [file plants-14-00703-s001.zip › Table S5.xlsx]

## Sheet: Sheet1
Table S5 DEGs participating in the auxin biosynthesis and signaling pathway
gene_name	Con1	Con2	Con3	Fem1	Fem2	Fem3	PT1	PT2	PT3	Con_vs_Fem DESeq2_log2FC	Con_vs_PT DESeq2_log2FC	Fem_vs_PT DESeq2_log2FC
DTZ79_09g05420	3.71901	3.02011	2.34464	0	0	0	12.3336	10.5162	12.5975	-10.1157	1.82199	11.9146
DTZ79_20g07740	8.95999	4.26693	5.38838	8.19145	11.1608	9.44142	18.9499	14.6581	13.9034	0.415634	1.21819	0.775671
DTZ79_19g04610	37.5124	41.9702	34.798	9.9358	15.3873	14.5726	39.7257	38.3828	42.0479	-1.74346	-0.0705632	1.64865
DTZ79_07g03840	4.46016	1.23184	0.370064	0.03435	0.550507	0.37781	7.05509	8.25727	10.0707	-2.83046	1.95808	4.76055
DTZ79_22g04000	3.06612	3.11146	3.76829	7.70634	10.0158	7.27952	8.20181	8.35755	6.86878	1.10493	1.09008	-0.0397257
DTZ79_15g12710	25.9173	19.2625	27.1769	9.26105	7.37308	6.50352	9.63636	8.92853	9.25879	-1.86499	-1.51826	0.321827
DTZ79_01g09920	7.9766	6.76845	12.6994	4.33772	3.34185	2.0697	16.4705	14.6055	14.7026	-1.71832	0.591634	2.28558
DTZ79_10g08650	32.9016	28.4213	42.8154	45.9437	67.4517	65.3857	30.6036	21.5569	27.3739	0.552976	-0.533152	-1.11217
DTZ79_10g09310	32.0299	56.1636	75.4729	39.1537	39.6129	32.9428	16.2132	17.9929	24.1702	-0.785882	-1.63717	-0.874085
DTZ79_04g05320	49.1488	44.353	70.1103	30.5279	29.8408	26.7996	32.0572	45.3256	42.7718	-1.13451	-0.587952	0.521199
DTZ79_21g09070	0.160265	0.077098	0.060907	0.953873	1.31858	0.933236	0.719248	0.634267	0.768882	3.09054	2.58421	-0.531818
DTZ79_20g14070	16.7578	16.4828	17.3694	9.68161	10.5808	9.02905	15.5349	20.6522	18.4455	-1.01214	-0.0311841	0.956644
DTZ79_17g08240	9.63635	7.07053	13.0991	0.094374	0.586744	0.161759	9.96339	11.532	13.2352	-5.34037	0.0817285	5.39622
DTZ79_23g01200	1.30204	1.45111	0.520486	0.095681	0.190626	0.144203	0	0	0.079794	-3.08922	-5.304	--
DTZ79_13g15890	42.9986	30.941	46.0376	16.7577	14.199	12.8218	19.5141	24.8562	23.4689	-1.67519	-0.960781	0.689035
DTZ79_25g05920	18.0381	11.0292	14.6878	7.7495	13.1802	11.4953	29.1024	24.6064	25.793	-0.651808	0.724915	1.35011
DTZ79_06g00790	1.67207	3.59921	1.93824	0.823028	1.42003	0.866569	12.3915	15.1044	15.4982	-1.43934	2.42046	3.83849
DTZ79_08g15820	22.7236	24.3643	23.186	27.8468	18.4686	17.0495	9.33542	10.4121	12.4062	-0.371414	-1.26789	-0.919106
DTZ79_16g12920	0.710193	2.16042	1.57772	30.7206	34.7259	36.7623	0.853511	0.931984	0.530128	4.2797	-1.09987	-5.4055
DTZ79_23g11180	9.49987	65.5329	151.941	2.27141	2.52179	1.31587	0.416382	0.691313	5.33849	-5.45827	-5.27537	0.164101
DTZ79_22g13300	0.827336	0.445218	0.372856	1.11044	0.947212	0.831	3.53162	1.323	2.20367	0.600751	1.96126	1.33502
DTZ79_18g12050	33.8498	41.8055	33.3577	93.5838	112.641	92.1226	110.694	99.3981	91.0403	1.22677	1.31816	0.0681962
DTZ79_19g01190	30.9763	23.9654	28.3302	44.0657	56.1265	50.1084	66.8091	66.0124	55.4358	0.630523	1.03543	0.379068
DTZ79_06g09070	18.0159	18.1318	14.9663	8.87231	11.6396	10.1533	28.3311	22.1589	25.9408	-0.959424	0.437995	1.37364
DTZ79_21g01810	3.00589	8.28236	13.4649	1.28768	0.819319	0.829116	30.3244	22.5853	12.8143	-3.3037	1.23849	4.51775
DTZ79_21g09060	1.78752	1.05013	1.19561	4.66827	4.921	5.76366	5.40814	4.86888	3.67524	1.70575	1.64328	-0.0899787
DTZ79_22g08640	0.940812	0.802216	1.25103	3.82083	3.71455	3.63061	6.96573	2.3269	3.01823	1.67413	1.88626	0.189306
DTZ79_06g05650	33.3318	38.138	28.4725	63.6739	83.3036	72.0307	119.358	88.7634	84.1023	0.907629	1.40054	0.469333
DTZ79_17g08240	3.08695	3.67068	3.21436	12.5118	12.5751	14.571	0	0.037678	0.404471	1.76475	-4.55893	-6.3432
DTZ79_16g06350	0.255441	0.448175	0.551448	14.0701	14.0353	13.0364	0	0.099312	0	4.779	--	-8.65913
DTZ79_28g09480	1.10409	0.779746	1.10065	10.0354	9.48242	9.48432	4.05037	2.50907	2.19071	3.05933	1.40568	-1.67892
DTZ79_26g09790	1.13879	0.7294	1.10083	6.37304	7.01702	6.00236	2.83729	2.31959	1.79269	2.48493	1.085	-1.42618
DTZ79_28g09650	2.85083	1.5013	1.81701	6.15814	7.59786	8.04968	58.8304	35.1257	40.6033	1.60291	4.30699	2.67715
DTZ79_27g05600	0	0	0	0.744296	0.836223	0.566261	2.18468	1.70695	1.06148	7.86083	9.12969	1.24364
DTZ79_28g01920	2.41238	0.948587	1.70744	1.32403	1.2666	0.888297	6.77437	13.0128	3.28679	-0.753761	2.04094	2.76593
DTZ79_28g02620	7.08729	3.83408	6.10276	4.76895	3.94772	4.68386	9.66388	8.75878	10.3764	-0.556964	0.624432	1.15534
DTZ79_26g09990	1.43309	1.22123	0.924612	5.68501	10.4925	9.32653	15.1054	8.36866	8.85381	2.60102	3.02014	0.393917
DTZ79_29g08280	37.265	26.8686	30.5467	54.7338	69.0337	64.9637	18.8216	24.7522	21.2206	0.775313	-0.683685	-1.48507
DTZ79_24g06970	1.84154	3.02621	2.40046	1.44658	1.17781	1.37971	3.84393	3.6506	3.88614	-1.07797	0.497512	1.55298
