# Supplementary material for: RNA-Seq Analysis Reveals Potential Genes Involved in Plant Growth Regulator-Induced Ovary Development in Male Kiwifruit (Actinidia eriantha)
Source: Plants (Basel). 2025 Feb 25;14(5):703. doi: 10.3390/plants14050703 (PMC11902103; doi:10.3390/plants14050703)
Supplement: Supplementary file 1 [file plants-14-00703-s001.zip › Table S6.xlsx]

## Sheet: Sheet1
Table S6 DEGs associated with carpel development
gene_name	Con1	Con2	Con3	Fem1	Fem2	Fem3	PT1	PT2	PT3	Con_vs_Fem DESeq2_log2FC	Con_vs_PT DESeq2_log2FC	Fem_vs_PT DESeq2_log2FC
DTZ79_19g04340	8.75809	4.53469	8.29994	20.4592	19.281	17.4331	19.776	20.4527	13.5642	1.16784	1.17718	-0.0180021
DTZ79_01g05770	9.75534	7.57783	10.0533	3.82081	3.78741	3.37881	3.66934	7.01019	8.58004	-1.53264	-0.638515	0.86996
DTZ79_01g13710	5.5023	5.12837	5.20031	6.69287	5.90933	7.35493	2.53282	2.2974	2.59028	0.112938	-1.22963	-1.36765
DTZ79_03g16590	5.34679	1.37332	2.282	0.48207	0.637852	0.420899	0.473048	1.57357	1.3354	-2.72891	-1.50876	1.1924
DTZ79_04g02030	11.2527	10.8552	12.1182	55.314	50.9236	52.653	2.1155	3.08388	3.25616	1.99071	-2.15204	-4.16571
DTZ79_04g03580	0.679875	1.0756	0.788914	8.07237	4.28718	4.42955	3.69582	4.86494	2.32665	2.48864	1.93461	-0.576729
DTZ79_04g07690	20.3213	50.2182	29.5089	0.255813	2.82142	1.49799	3.00632	1.40217	0.501334	-4.6782	-4.50381	0.153312
DTZ79_05g05170	9.18426	8.31226	11.2551	5.42365	5.68957	7.23815	2.66135	3.08238	3.95317	-0.869693	-1.69776	-0.853882
DTZ79_27g01610	55.621	38.026	37.8663	78.9593	73.9912	72.5011	104.835	94.926	90.6899	0.561684	1.0065	0.419538
DTZ79_06g00300	80.1114	88.0396	92.3768	239.158	186.744	206.877	78.7678	93.0511	51.2889	1.0559	-0.373608	-1.45469
DTZ79_19g02840	1.81353	1.19164	1.77055	0.104066	0.058215	0	0	0.334994	0.566178	-4.86404	-2.47729	--
DTZ79_07g08990	5.79266	6.02038	6.30426	13.172	16.4953	10.754	4.65146	4.86101	4.85653	0.930477	-0.47729	-1.4315
DTZ79_07g11710	0	0	0	8.31504	5.71264	5.68442	0	0	0	9.69416	--	-9.60127
DTZ79_08g02280	0.661118	0.76451	0.709966	1.23659	0.943006	0.870549	8.46133	7.22265	6.13999	0.27294	3.17997	2.88254
DTZ79_08g07560	15.1281	19.404	19.9466	4.66095	2.95393	3.68672	6.52183	5.62922	4.63939	-2.48943	-1.84819	0.617257
DTZ79_08g08550	3.52758	3.17701	5.20842	5.3387	2.11618	3.34105	0	0	0.070976	-0.362954	-7.14837	-6.81402
DTZ79_08g09210	31.0137	27.6283	25.3307	4.66328	6.25419	5.80449	14.0609	4.89325	6.06123	-2.54786	-1.89474	0.628343
DTZ79_13g07510	12.7978	15.048	8.91625	7.70181	8.49701	7.70681	5.95875	5.76312	5.46725	-0.842477	-1.23777	-0.418288
DTZ79_09g05610	0.42592	0.84731	0.951518	3.00245	4.10982	3.90781	4.48141	4.41409	3.18732	2.06581	2.27491	0.18435
DTZ79_19g04340	16.1031	8.79574	10.6924	18.5958	20.574	19.8095	56.9882	48.2673	41.3701	0.514484	1.90675	1.36553
DTZ79_10g07850	0	0	0	7.02632	5.60429	5.89791	0.406309	0.375563	0.258982	9.81579	--	-4.006
DTZ79_11g02950	2.25177	2.94217	1.88983	0	0	0	1.05703	0.923562	1.32556	-8.34536	-1.22217	--
DTZ79_11g08080	4.59124	2.43998	4.66319	2.60474	4.99273	7.33774	15.9205	7.05523	6.98792	0.134907	1.21227	1.04734
DTZ79_01g00180	84.7875	118.461	98.8076	182.213	196.944	205.966	63.1855	63.9506	68.4	0.726328	-0.774613	-1.52425
DTZ79_13g01790	6.47163	5.73814	5.56471	0.220751	0.982668	0.487633	0.12234	0.356659	0.43791	-3.5727	-4.28832	--
DTZ79_13g05950	14.6843	21.0621	21.4871	27.8244	23.5914	25.907	3.8097	5.91352	4.9967	0.205373	-2.10041	-2.3294
DTZ79_13g07850	122.248	126.102	89.2881	38.1655	41.042	33.6818	55.0895	27.8247	20.4569	-1.80098	-1.85876	-0.0813193
DTZ79_18g03080	4.94451	6.83506	8.53493	1.7931	1.73802	2.47293	0.883634	1.93818	1.96771	-1.97755	-2.21227	-0.260166
DTZ79_07g05000	2.48267	1.71554	1.15413	0.308889	0.064773	0	1.49679	2.73759	2.42807	-3.97315	0.183936	4.1378
DTZ79_26g07140	5.84448	5.58108	6.21642	4.32838	4.30136	3.64107	3.14755	3.45586	3.10588	-0.744642	-1.0018	-0.281472
DTZ79_16g08990	68.9444	57.6563	54.0001	13.1132	11.1087	11.3514	8.51929	13.8456	20.6543	-2.56076	-2.19737	0.339776
DTZ79_18g11600	15.924	23.2808	25.9857	134.626	103.032	103.159	1.05868	3.05135	0.999205	2.15646	-3.81755	-5.99959
DTZ79_00g01220	42.5406	39.3853	39.0404	143.878	92.7034	101.092	9.24478	11.0237	8.53167	1.26081	-2.20981	-3.49457
DTZ79_19g13340	1.33515	4.52627	6.33087	0	0	0	0	0	0.331988	-9.66677	-5.22905	--
DTZ79_21g02130	25.8154	61.0379	38.5794	21.918	20.6392	20.5096	6.20401	6.6357	4.6291	-1.22386	-3.00061	-1.79936
DTZ79_21g08200	29.7876	63.3812	40.5023	0.313061	2.22095	0.874758	2.19797	1.25518	0.660549	-5.51405	-5.16043	0.335177
DTZ79_04g09640	0	0.081493	0	26.0334	22.0596	21.0538	0	0	0	9.44851	--	-11.7951
DTZ79_19g04340	23.2288	10.9493	14.6208	30.6469	28.6384	27.5617	84.427	70.5704	62.6765	0.6193	2.0236	1.37753
DTZ79_18g11600	1.20916	1.33763	1.88573	28.1782	22.0945	20.2567	0.071364	0	0.190308	3.76184	-4.08807	-7.85412
DTZ79_24g10620	23.6619	15.8995	13.6721	2.49003	1.27425	2.3797	8.00118	6.91443	9.43909	-3.31498	-1.25796	2.03187
DTZ79_25g06940	0	0	0.096227	14.9339	9.91313	12.5097	0	0	0	8.40842	--	-10.7635
DTZ79_25g07280	0	0	0	2.65273	2.22515	1.52729	0.256394	0.238282	0.244759	8.35396	--	-2.94481
DTZ79_16g08990	61.8023	26.7234	36.4284	7.46172	8.48099	8.1646	27.1409	32.5443	30.9349	-2.58334	-0.590225	1.96597
DTZ79_26g01370	22.4154	18.8085	16.7811	3.27705	3.19972	3.08464	8.85764	9.289	6.23357	-2.81431	-1.39384	1.39529
DTZ79_27g01610	56.0088	63.793	61.3479	228.901	151.674	166.25	54.2117	48.9524	52.9989	1.37059	-0.359075	-1.75294
DTZ79_27g04920	0.695151	0.321076	0.260252	0.13302	0.389842	0.158425	1.62749	1.44619	1.311	--	1.63826	2.69653
DTZ79_29g00180	41.5931	40.4748	45.6288	95.3496	46.891	70.9479	12.4363	24.6018	22.7337	0.518782	-1.23193	-1.77539
DTZ79_29g02280	104.838	114.588	101.989	254.31	237.008	252.44	96.972	82.8516	56.1491	0.987029	-0.595392	-1.60717
DTZ79_29g06380	7.56373	7.20008	6.19466	0	0.458216	0	7.19213	8.99659	13.0755	-5.69694	0.345348	6.02274
