# Supplementary material for: RNA-Seq Analysis Reveals Potential Genes Involved in Plant Growth Regulator-Induced Ovary Development in Male Kiwifruit (Actinidia eriantha)
Source: Plants (Basel). 2025 Feb 25;14(5):703. doi: 10.3390/plants14050703 (PMC11902103; doi:10.3390/plants14050703)
Supplement: Supplementary file 1 [file plants-14-00703-s001.zip › Table S7.xlsx]

## Sheet: Sheet1
Table S7 Primers usd in this study
Assay	Primer sequence
	Prime name	Forward primer (5’-3’)	Reverse Primer (5’-3’)
RNA-seq data verification	DTZ79_25g01340	GGGATGAGTATGCGCCAGTGATA	TTTGGAGGGAGCTTGGATTTGTA
	DTZ79_15g10980	GAGGCTTCTCACTGAACTCACCAA	TCAACATTCTGCTCGTCGCAATAG
	DTZ79_11g06590	CCTGCTGGTTTTCCAGTTTTGAG	TTGCTTCGGCTTTGCTGTTGTC
	DTZ79_10g09310	TGCCAACATCAGTGCAGAACAAC	CAAGGAGACCCACATCAGAAACA
	DTZ79_17g08240	TTGGTTCTGTAGCGTCCCCTT	CTTCTTCACTTCGGTCTCTTCATCT
	DTZ79_18g12050	ATGCCACCCTAACAGAGTACACG	ATCAAAAGTCCCATTCTCCACAA
	DTZ79_04g03580	TTCTAATAAGACCGATAAGGCTTCG	TATTGCCTGGGAAAGTTGTGC
	DTZ79_19g04340	TTAAGTTCCCGCAGATAAAGCC	GGGTCCCTCAATTCATCAAAGA
	DTZ79_09g05610	GACTCAGCAGTTTTTCCCATCG	TGTGCAGTATCAAATCCACCCA
	Actin	TGCATGAGCGATCAAGTTTCAAG	TGTCCCATGTCTGGTTGATGACT
